# Supplementary material for: Scaffold-Hopping Strategy on a Series of Proteasome Inhibitors Led to a Preclinical Candidate for the Treatment of Visceral Leishmaniasis
Source: J Med Chem. 2021 Apr 27;64(9):5905–30. doi: 10.1021/acs.jmedchem.1c00047 (PMC8154566; doi:10.1021/acs.jmedchem.1c00047)
Supplement: Supplementary file 2 — jm1c00047_si_002.pdb [file jm1c00047_si_002.pdb]

TITLE     Ld_ES09_homology_model_submitted no ligand
REMARK   4      COMPLIES WITH FORMAT V. 3.0, 1-DEC-2006
REMARK 888
REMARK 888 WRITTEN BY MAESTRO (A PRODUCT OF SCHRODINGER, LLC)
ATOM      1  N   MET A   1      61.831  47.599  46.164  1.00  0.00           N1+
ATOM      2  CA  MET A   1      62.569  47.710  44.860  1.00  0.00           C  
ATOM      3  C   MET A   1      62.825  46.265  44.372  1.00  0.00           C  
ATOM      4  O   MET A   1      62.200  45.850  43.393  1.00  0.00           O  
ATOM      5  CB  MET A   1      63.840  48.595  44.927  1.00  0.00           C  
ATOM      6  CG  MET A   1      63.571  50.099  45.127  1.00  0.00           C  
ATOM      7  SD  MET A   1      62.358  50.859  43.999  1.00  0.00           S  
ATOM      8  CE  MET A   1      63.078  50.455  42.379  1.00  0.00           C  
ATOM      9  HA  MET A   1      61.853  48.163  44.183  1.00  0.00           H  
ATOM     10  HB2 MET A   1      64.496  48.245  45.726  1.00  0.00           H  
ATOM     11  HB3 MET A   1      64.421  48.474  44.011  1.00  0.00           H  
ATOM     12  HG2 MET A   1      63.231  50.277  46.149  1.00  0.00           H  
ATOM     13  HG3 MET A   1      64.510  50.645  45.031  1.00  0.00           H  
ATOM     14  HE1 MET A   1      62.514  50.942  41.584  1.00  0.00           H  
ATOM     15  HE2 MET A   1      64.113  50.795  42.320  1.00  0.00           H  
ATOM     16  HE3 MET A   1      63.056  49.381  42.196  1.00  0.00           H  
ATOM     17  H1  MET A   1      61.529  48.487  46.523  1.00  0.00           H  
ATOM     18  H2  MET A   1      61.029  46.980  46.081  1.00  0.00           H  
ATOM     19  H3  MET A   1      62.410  47.154  46.896  1.00  0.00           H  
ATOM     20  N   ALA A   2      63.714  45.533  45.061  1.00  0.00           N  
ATOM     21  CA  ALA A   2      63.978  44.113  44.833  1.00  0.00           C  
ATOM     22  C   ALA A   2      62.834  43.270  45.421  1.00  0.00           C  
ATOM     23  O   ALA A   2      62.354  42.328  44.792  1.00  0.00           O  
ATOM     24  CB  ALA A   2      65.336  43.770  45.467  1.00  0.00           C  
ATOM     25  H   ALA A   2      64.049  45.891  45.954  1.00  0.00           H  
ATOM     26  HA  ALA A   2      64.023  43.926  43.761  1.00  0.00           H  
ATOM     27  HB1 ALA A   2      65.618  42.734  45.295  1.00  0.00           H  
ATOM     28  HB2 ALA A   2      66.130  44.388  45.046  1.00  0.00           H  
ATOM     29  HB3 ALA A   2      65.327  43.931  46.546  1.00  0.00           H  
ATOM     30  N   GLU A   3      62.368  43.698  46.597  1.00  0.00           N  
ATOM     31  CA  GLU A   3      61.050  43.418  47.143  1.00  0.00           C  
ATOM     32  C   GLU A   3      59.985  44.170  46.311  1.00  0.00           C  
ATOM     33  O   GLU A   3      60.089  45.391  46.136  1.00  0.00           O  
ATOM     34  CB  GLU A   3      60.984  43.770  48.663  1.00  0.00           C  
ATOM     35  CG  GLU A   3      62.159  44.572  49.293  1.00  0.00           C  
ATOM     36  CD  GLU A   3      62.368  45.939  48.658  1.00  0.00           C  
ATOM     37  OE1 GLU A   3      63.261  46.063  47.790  1.00  0.00           O  
ATOM     38  OE2 GLU A   3      61.522  46.829  48.845  1.00  0.00           O1-
ATOM     39  H   GLU A   3      62.833  44.504  47.019  1.00  0.00           H  
ATOM     40  HA  GLU A   3      60.875  42.345  47.037  1.00  0.00           H  
ATOM     41  HB2 GLU A   3      60.059  44.311  48.874  1.00  0.00           H  
ATOM     42  HB3 GLU A   3      60.889  42.833  49.211  1.00  0.00           H  
ATOM     43  HG2 GLU A   3      61.975  44.725  50.357  1.00  0.00           H  
ATOM     44  HG3 GLU A   3      63.086  43.999  49.230  1.00  0.00           H  
ATOM     45  N   THR A   4      58.999  43.427  45.807  1.00  0.00           N  
ATOM     46  CA  THR A   4      57.879  43.939  45.021  1.00  0.00           C  
ATOM     47  C   THR A   4      56.582  43.860  45.859  1.00  0.00           C  
ATOM     48  O   THR A   4      56.475  42.994  46.729  1.00  0.00           O  
ATOM     49  CB  THR A   4      57.740  43.086  43.726  1.00  0.00           C  
ATOM     50  CG2 THR A   4      56.592  43.449  42.767  1.00  0.00           C  
ATOM     51  OG1 THR A   4      58.950  43.189  42.988  1.00  0.00           O  
ATOM     52  H   THR A   4      58.974  42.432  45.980  1.00  0.00           H  
ATOM     53  HA  THR A   4      58.047  44.980  44.756  1.00  0.00           H  
ATOM     54  HB  THR A   4      57.620  42.039  44.010  1.00  0.00           H  
ATOM     55  HG1 THR A   4      59.628  42.715  43.491  1.00  0.00           H  
ATOM     56 HG21 THR A   4      56.604  42.801  41.891  1.00  0.00           H  
ATOM     57 HG22 THR A   4      55.614  43.328  43.232  1.00  0.00           H  
ATOM     58 HG23 THR A   4      56.672  44.474  42.409  1.00  0.00           H  
ATOM     59  N   ALA A   5      55.634  44.771  45.611  1.00  0.00           N  
ATOM     60  CA  ALA A   5      54.302  44.779  46.212  1.00  0.00           C  
ATOM     61  C   ALA A   5      53.249  45.098  45.148  1.00  0.00           C  
ATOM     62  O   ALA A   5      53.560  45.770  44.163  1.00  0.00           O  
ATOM     63  CB  ALA A   5      54.241  45.772  47.384  1.00  0.00           C  
ATOM     64  H   ALA A   5      55.767  45.438  44.850  1.00  0.00           H  
ATOM     65  HA  ALA A   5      54.069  43.780  46.574  1.00  0.00           H  
ATOM     66  HB1 ALA A   5      53.217  45.894  47.741  1.00  0.00           H  
ATOM     67  HB2 ALA A   5      54.821  45.405  48.227  1.00  0.00           H  
ATOM     68  HB3 ALA A   5      54.613  46.757  47.104  1.00  0.00           H  
ATOM     69  N   ILE A   6      52.042  44.569  45.362  1.00  0.00           N  
ATOM     70  CA  ILE A   6      50.927  44.547  44.421  1.00  0.00           C  
ATOM     71  C   ILE A   6      49.642  44.767  45.248  1.00  0.00           C  
ATOM     72  O   ILE A   6      49.538  44.214  46.345  1.00  0.00           O  
ATOM     73  CB  ILE A   6      50.814  43.141  43.734  1.00  0.00           C  
ATOM     74  CG1 ILE A   6      52.141  42.665  43.079  1.00  0.00           C  
ATOM     75  CG2 ILE A   6      49.652  43.064  42.716  1.00  0.00           C  
ATOM     76  CD1 ILE A   6      52.185  41.169  42.722  1.00  0.00           C  
ATOM     77  H   ILE A   6      51.851  44.096  46.245  1.00  0.00           H  
ATOM     78  HA  ILE A   6      51.028  45.338  43.677  1.00  0.00           H  
ATOM     79  HB  ILE A   6      50.582  42.417  44.518  1.00  0.00           H  
ATOM     80 HG12 ILE A   6      52.361  43.277  42.204  1.00  0.00           H  
ATOM     81 HG13 ILE A   6      52.981  42.821  43.751  1.00  0.00           H  
ATOM     82 HG21 ILE A   6      49.574  42.074  42.276  1.00  0.00           H  
ATOM     83 HG22 ILE A   6      48.683  43.262  43.171  1.00  0.00           H  
ATOM     84 HG23 ILE A   6      49.785  43.778  41.904  1.00  0.00           H  
ATOM     85 HD11 ILE A   6      52.357  41.019  41.657  1.00  0.00           H  
ATOM     86 HD12 ILE A   6      52.998  40.666  43.248  1.00  0.00           H  
ATOM     87 HD13 ILE A   6      51.267  40.647  42.992  1.00  0.00           H  
ATOM     88  N   ALA A   7      48.670  45.530  44.732  1.00  0.00           N  
ATOM     89  CA  ALA A   7      47.364  45.685  45.368  1.00  0.00           C  
ATOM     90  C   ALA A   7      46.287  46.099  44.356  1.00  0.00           C  
ATOM     91  O   ALA A   7      46.601  46.758  43.361  1.00  0.00           O  
ATOM     92  CB  ALA A   7      47.459  46.703  46.516  1.00  0.00           C  
ATOM     93  H   ALA A   7      48.797  46.037  43.860  1.00  0.00           H  
ATOM     94  HA  ALA A   7      47.074  44.717  45.771  1.00  0.00           H  
ATOM     95  HB1 ALA A   7      46.501  46.775  47.030  1.00  0.00           H  
ATOM     96  HB2 ALA A   7      48.201  46.411  47.258  1.00  0.00           H  
ATOM     97  HB3 ALA A   7      47.727  47.693  46.146  1.00  0.00           H  
ATOM     98  N   PHE A   8      45.031  45.746  44.653  1.00  0.00           N  
ATOM     99  CA  PHE A   8      43.853  46.135  43.880  1.00  0.00           C  
ATOM    100  C   PHE A   8      42.578  46.147  44.744  1.00  0.00           C  
ATOM    101  O   PHE A   8      42.421  45.302  45.629  1.00  0.00           O  
ATOM    102  CB  PHE A   8      43.729  45.309  42.577  1.00  0.00           C  
ATOM    103  CG  PHE A   8      43.656  43.795  42.691  1.00  0.00           C  
ATOM    104  CD1 PHE A   8      42.432  43.157  42.975  1.00  0.00           C  
ATOM    105  CD2 PHE A   8      44.833  43.019  42.616  1.00  0.00           C  
ATOM    106  CE1 PHE A   8      42.383  41.776  43.112  1.00  0.00           C  
ATOM    107  CE2 PHE A   8      44.761  41.638  42.736  1.00  0.00           C  
ATOM    108  CZ  PHE A   8      43.542  41.021  42.985  1.00  0.00           C  
ATOM    109  H   PHE A   8      44.840  45.190  45.486  1.00  0.00           H  
ATOM    110  HA  PHE A   8      44.005  47.171  43.584  1.00  0.00           H  
ATOM    111  HB2 PHE A   8      42.835  45.641  42.049  1.00  0.00           H  
ATOM    112  HB3 PHE A   8      44.561  45.550  41.917  1.00  0.00           H  
ATOM    113  HD1 PHE A   8      41.527  43.739  43.075  1.00  0.00           H  
ATOM    114  HD2 PHE A   8      45.788  43.492  42.436  1.00  0.00           H  
ATOM    115  HE1 PHE A   8      41.438  41.293  43.315  1.00  0.00           H  
ATOM    116  HE2 PHE A   8      45.658  41.042  42.644  1.00  0.00           H  
ATOM    117  HZ  PHE A   8      43.499  39.948  43.080  1.00  0.00           H  
ATOM    118  N   ARG A   9      41.701  47.129  44.487  1.00  0.00           N  
ATOM    119  CA  ARG A   9      40.390  47.275  45.119  1.00  0.00           C  
ATOM    120  C   ARG A   9      39.322  46.561  44.274  1.00  0.00           C  
ATOM    121  O   ARG A   9      39.419  46.547  43.043  1.00  0.00           O  
ATOM    122  CB  ARG A   9      40.054  48.776  45.299  1.00  0.00           C  
ATOM    123  CG  ARG A   9      38.728  49.027  46.056  1.00  0.00           C  
ATOM    124  CD  ARG A   9      38.362  50.496  46.295  1.00  0.00           C  
ATOM    125  NE  ARG A   9      38.267  51.247  45.037  1.00  0.00           N  
ATOM    126  CZ  ARG A   9      39.253  51.932  44.454  1.00  0.00           C  
ATOM    127  NH1 ARG A   9      40.425  52.057  45.074  1.00  0.00           N  
ATOM    128  NH2 ARG A   9      39.053  52.472  43.255  1.00  0.00           N1+
ATOM    129  H   ARG A   9      41.889  47.768  43.715  1.00  0.00           H  
ATOM    130  HA  ARG A   9      40.416  46.818  46.108  1.00  0.00           H  
ATOM    131  HB2 ARG A   9      40.866  49.264  45.838  1.00  0.00           H  
ATOM    132  HB3 ARG A   9      40.007  49.251  44.317  1.00  0.00           H  
ATOM    133  HG2 ARG A   9      37.872  48.535  45.603  1.00  0.00           H  
ATOM    134  HG3 ARG A   9      38.857  48.563  47.032  1.00  0.00           H  
ATOM    135  HD2 ARG A   9      37.332  50.495  46.653  1.00  0.00           H  
ATOM    136  HD3 ARG A   9      38.941  50.979  47.083  1.00  0.00           H  
ATOM    137  HE  ARG A   9      37.373  51.169  44.567  1.00  0.00           H  
ATOM    138 HH11 ARG A   9      40.538  51.714  46.009  1.00  0.00           H  
ATOM    139 HH12 ARG A   9      41.281  52.394  44.620  1.00  0.00           H  
ATOM    140 HH21 ARG A   9      38.170  52.391  42.772  1.00  0.00           H  
ATOM    141 HH22 ARG A   9      39.731  53.076  42.821  1.00  0.00           H  
ATOM    142  N   CYS A  10      38.308  46.025  44.959  1.00  0.00           N  
ATOM    143  CA  CYS A  10      37.147  45.334  44.401  1.00  0.00           C  
ATOM    144  C   CYS A  10      35.870  45.906  45.067  1.00  0.00           C  
ATOM    145  O   CYS A  10      35.960  46.923  45.757  1.00  0.00           O  
ATOM    146  CB  CYS A  10      37.280  43.819  44.632  1.00  0.00           C  
ATOM    147  SG  CYS A  10      38.824  43.185  43.908  1.00  0.00           S  
ATOM    148  H   CYS A  10      38.291  46.081  45.974  1.00  0.00           H  
ATOM    149  HA  CYS A  10      37.072  45.530  43.331  1.00  0.00           H  
ATOM    150  HB2 CYS A  10      37.282  43.605  45.701  1.00  0.00           H  
ATOM    151  HB3 CYS A  10      36.445  43.275  44.189  1.00  0.00           H  
ATOM    152  HG  CYS A  10      38.581  41.899  44.212  1.00  0.00           H  
ATOM    153  N   GLN A  11      34.697  45.285  44.846  1.00  0.00           N  
ATOM    154  CA  GLN A  11      33.380  45.751  45.316  1.00  0.00           C  
ATOM    155  C   GLN A  11      33.308  46.128  46.809  1.00  0.00           C  
ATOM    156  O   GLN A  11      32.861  47.226  47.143  1.00  0.00           O  
ATOM    157  CB  GLN A  11      32.276  44.707  45.029  1.00  0.00           C  
ATOM    158  CG  GLN A  11      32.000  44.433  43.541  1.00  0.00           C  
ATOM    159  CD  GLN A  11      30.599  43.854  43.313  1.00  0.00           C  
ATOM    160  NE2 GLN A  11      30.485  42.728  42.622  1.00  0.00           N  
ATOM    161  OE1 GLN A  11      29.603  44.436  43.737  1.00  0.00           O  
ATOM    162  H   GLN A  11      34.678  44.528  44.175  1.00  0.00           H  
ATOM    163  HA  GLN A  11      33.152  46.657  44.750  1.00  0.00           H  
ATOM    164  HB2 GLN A  11      32.507  43.763  45.525  1.00  0.00           H  
ATOM    165  HB3 GLN A  11      31.358  45.061  45.503  1.00  0.00           H  
ATOM    166  HG2 GLN A  11      32.067  45.360  42.971  1.00  0.00           H  
ATOM    167  HG3 GLN A  11      32.764  43.762  43.150  1.00  0.00           H  
ATOM    168 HE21 GLN A  11      31.298  42.247  42.235  1.00  0.00           H  
ATOM    169 HE22 GLN A  11      29.576  42.324  42.452  1.00  0.00           H  
ATOM    170  N   ASP A  12      33.711  45.188  47.668  1.00  0.00           N  
ATOM    171  CA  ASP A  12      33.527  45.245  49.118  1.00  0.00           C  
ATOM    172  C   ASP A  12      34.772  44.712  49.852  1.00  0.00           C  
ATOM    173  O   ASP A  12      34.682  44.334  51.023  1.00  0.00           O  
ATOM    174  CB  ASP A  12      32.221  44.561  49.607  1.00  0.00           C  
ATOM    175  CG  ASP A  12      32.017  43.091  49.223  1.00  0.00           C  
ATOM    176  OD1 ASP A  12      32.731  42.562  48.350  1.00  0.00           O  
ATOM    177  OD2 ASP A  12      31.073  42.494  49.786  1.00  0.00           O1-
ATOM    178  H   ASP A  12      33.968  44.272  47.319  1.00  0.00           H  
ATOM    179  HA  ASP A  12      33.458  46.290  49.418  1.00  0.00           H  
ATOM    180  HB2 ASP A  12      32.170  44.651  50.691  1.00  0.00           H  
ATOM    181  HB3 ASP A  12      31.377  45.124  49.208  1.00  0.00           H  
ATOM    182  N   TYR A  13      35.926  44.719  49.176  1.00  0.00           N  
ATOM    183  CA  TYR A  13      37.208  44.302  49.728  1.00  0.00           C  
ATOM    184  C   TYR A  13      38.352  44.943  48.924  1.00  0.00           C  
ATOM    185  O   TYR A  13      38.135  45.421  47.805  1.00  0.00           O  
ATOM    186  CB  TYR A  13      37.297  42.751  49.787  1.00  0.00           C  
ATOM    187  CG  TYR A  13      37.387  42.022  48.453  1.00  0.00           C  
ATOM    188  CD1 TYR A  13      38.644  41.627  47.948  1.00  0.00           C  
ATOM    189  CD2 TYR A  13      36.219  41.738  47.712  1.00  0.00           C  
ATOM    190  CE1 TYR A  13      38.734  40.987  46.698  1.00  0.00           C  
ATOM    191  CE2 TYR A  13      36.309  41.105  46.457  1.00  0.00           C  
ATOM    192  CZ  TYR A  13      37.571  40.752  45.941  1.00  0.00           C  
ATOM    193  OH  TYR A  13      37.690  40.236  44.686  1.00  0.00           O  
ATOM    194  H   TYR A  13      35.969  45.090  48.236  1.00  0.00           H  
ATOM    195  HA  TYR A  13      37.263  44.705  50.739  1.00  0.00           H  
ATOM    196  HB2 TYR A  13      38.182  42.476  50.363  1.00  0.00           H  
ATOM    197  HB3 TYR A  13      36.459  42.345  50.354  1.00  0.00           H  
ATOM    198  HD1 TYR A  13      39.547  41.819  48.510  1.00  0.00           H  
ATOM    199  HD2 TYR A  13      35.250  42.024  48.096  1.00  0.00           H  
ATOM    200  HE1 TYR A  13      39.701  40.709  46.306  1.00  0.00           H  
ATOM    201  HE2 TYR A  13      35.410  40.925  45.885  1.00  0.00           H  
ATOM    202  HH  TYR A  13      36.889  40.311  44.138  1.00  0.00           H  
ATOM    203  N   VAL A  14      39.549  44.936  49.514  1.00  0.00           N  
ATOM    204  CA  VAL A  14      40.814  45.231  48.845  1.00  0.00           C  
ATOM    205  C   VAL A  14      41.704  43.992  49.041  1.00  0.00           C  
ATOM    206  O   VAL A  14      41.654  43.388  50.116  1.00  0.00           O  
ATOM    207  CB  VAL A  14      41.567  46.439  49.481  1.00  0.00           C  
ATOM    208  CG1 VAL A  14      42.776  46.891  48.633  1.00  0.00           C  
ATOM    209  CG2 VAL A  14      40.658  47.651  49.724  1.00  0.00           C  
ATOM    210  H   VAL A  14      39.641  44.513  50.434  1.00  0.00           H  
ATOM    211  HA  VAL A  14      40.662  45.389  47.778  1.00  0.00           H  
ATOM    212  HB  VAL A  14      41.948  46.143  50.460  1.00  0.00           H  
ATOM    213 HG11 VAL A  14      43.233  47.797  49.028  1.00  0.00           H  
ATOM    214 HG12 VAL A  14      43.558  46.133  48.590  1.00  0.00           H  
ATOM    215 HG13 VAL A  14      42.477  47.118  47.610  1.00  0.00           H  
ATOM    216 HG21 VAL A  14      41.215  48.453  50.201  1.00  0.00           H  
ATOM    217 HG22 VAL A  14      40.255  48.035  48.789  1.00  0.00           H  
ATOM    218 HG23 VAL A  14      39.832  47.412  50.393  1.00  0.00           H  
ATOM    219  N   MET A  15      42.489  43.647  48.020  1.00  0.00           N  
ATOM    220  CA  MET A  15      43.440  42.541  48.010  1.00  0.00           C  
ATOM    221  C   MET A  15      44.850  43.147  47.890  1.00  0.00           C  
ATOM    222  O   MET A  15      45.048  44.013  47.036  1.00  0.00           O  
ATOM    223  CB  MET A  15      43.087  41.651  46.799  1.00  0.00           C  
ATOM    224  CG  MET A  15      43.796  40.295  46.763  1.00  0.00           C  
ATOM    225  SD  MET A  15      43.256  39.142  48.050  1.00  0.00           S  
ATOM    226  CE  MET A  15      44.173  37.686  47.502  1.00  0.00           C  
ATOM    227  H   MET A  15      42.520  44.237  47.189  1.00  0.00           H  
ATOM    228  HA  MET A  15      43.364  41.958  48.931  1.00  0.00           H  
ATOM    229  HB2 MET A  15      42.012  41.468  46.787  1.00  0.00           H  
ATOM    230  HB3 MET A  15      43.300  42.187  45.872  1.00  0.00           H  
ATOM    231  HG2 MET A  15      43.616  39.829  45.794  1.00  0.00           H  
ATOM    232  HG3 MET A  15      44.873  40.423  46.851  1.00  0.00           H  
ATOM    233  HE1 MET A  15      44.112  36.888  48.241  1.00  0.00           H  
ATOM    234  HE2 MET A  15      43.767  37.333  46.558  1.00  0.00           H  
ATOM    235  HE3 MET A  15      45.220  37.935  47.346  1.00  0.00           H  
ATOM    236  N   VAL A  16      45.791  42.720  48.742  1.00  0.00           N  
ATOM    237  CA  VAL A  16      47.138  43.288  48.841  1.00  0.00           C  
ATOM    238  C   VAL A  16      48.166  42.147  48.993  1.00  0.00           C  
ATOM    239  O   VAL A  16      47.894  41.169  49.692  1.00  0.00           O  
ATOM    240  CB  VAL A  16      47.260  44.208  50.097  1.00  0.00           C  
ATOM    241  CG1 VAL A  16      48.640  44.880  50.253  1.00  0.00           C  
ATOM    242  CG2 VAL A  16      46.175  45.297  50.134  1.00  0.00           C  
ATOM    243  H   VAL A  16      45.592  41.996  49.432  1.00  0.00           H  
ATOM    244  HA  VAL A  16      47.383  43.859  47.945  1.00  0.00           H  
ATOM    245  HB  VAL A  16      47.112  43.591  50.986  1.00  0.00           H  
ATOM    246 HG11 VAL A  16      48.653  45.562  51.105  1.00  0.00           H  
ATOM    247 HG12 VAL A  16      49.433  44.155  50.425  1.00  0.00           H  
ATOM    248 HG13 VAL A  16      48.905  45.456  49.366  1.00  0.00           H  
ATOM    249 HG21 VAL A  16      46.342  45.969  50.972  1.00  0.00           H  
ATOM    250 HG22 VAL A  16      46.176  45.894  49.223  1.00  0.00           H  
ATOM    251 HG23 VAL A  16      45.178  44.874  50.259  1.00  0.00           H  
ATOM    252  N   ALA A  17      49.341  42.295  48.371  1.00  0.00           N  
ATOM    253  CA  ALA A  17      50.465  41.381  48.517  1.00  0.00           C  
ATOM    254  C   ALA A  17      51.796  42.143  48.536  1.00  0.00           C  
ATOM    255  O   ALA A  17      51.901  43.226  47.957  1.00  0.00           O  
ATOM    256  CB  ALA A  17      50.441  40.353  47.379  1.00  0.00           C  
ATOM    257  H   ALA A  17      49.519  43.109  47.782  1.00  0.00           H  
ATOM    258  HA  ALA A  17      50.366  40.876  49.474  1.00  0.00           H  
ATOM    259  HB1 ALA A  17      51.237  39.618  47.498  1.00  0.00           H  
ATOM    260  HB2 ALA A  17      49.497  39.810  47.359  1.00  0.00           H  
ATOM    261  HB3 ALA A  17      50.578  40.828  46.407  1.00  0.00           H  
ATOM    262  N   ALA A  18      52.804  41.541  49.177  1.00  0.00           N  
ATOM    263  CA  ALA A  18      54.169  42.047  49.247  1.00  0.00           C  
ATOM    264  C   ALA A  18      55.149  40.881  49.398  1.00  0.00           C  
ATOM    265  O   ALA A  18      54.880  39.942  50.152  1.00  0.00           O  
ATOM    266  CB  ALA A  18      54.311  43.047  50.402  1.00  0.00           C  
ATOM    267  H   ALA A  18      52.644  40.638  49.620  1.00  0.00           H  
ATOM    268  HA  ALA A  18      54.401  42.557  48.316  1.00  0.00           H  
ATOM    269  HB1 ALA A  18      55.326  43.442  50.456  1.00  0.00           H  
ATOM    270  HB2 ALA A  18      53.635  43.892  50.279  1.00  0.00           H  
ATOM    271  HB3 ALA A  18      54.088  42.570  51.355  1.00  0.00           H  
ATOM    272  N   ALA A  19      56.268  40.971  48.674  1.00  0.00           N  
ATOM    273  CA  ALA A  19      57.340  39.985  48.643  1.00  0.00           C  
ATOM    274  C   ALA A  19      58.019  39.833  50.009  1.00  0.00           C  
ATOM    275  O   ALA A  19      58.421  40.834  50.616  1.00  0.00           O  
ATOM    276  CB  ALA A  19      58.376  40.413  47.601  1.00  0.00           C  
ATOM    277  H   ALA A  19      56.381  41.764  48.044  1.00  0.00           H  
ATOM    278  HA  ALA A  19      56.914  39.029  48.332  1.00  0.00           H  
ATOM    279  HB1 ALA A  19      59.198  39.699  47.551  1.00  0.00           H  
ATOM    280  HB2 ALA A  19      57.927  40.471  46.609  1.00  0.00           H  
ATOM    281  HB3 ALA A  19      58.797  41.389  47.842  1.00  0.00           H  
ATOM    282  N   GLY A  20      58.202  38.581  50.438  1.00  0.00           N  
ATOM    283  CA  GLY A  20      58.769  38.246  51.738  1.00  0.00           C  
ATOM    284  C   GLY A  20      60.292  38.452  51.806  1.00  0.00           C  
ATOM    285  O   GLY A  20      60.868  38.270  52.875  1.00  0.00           O  
ATOM    286  H   GLY A  20      57.857  37.790  49.897  1.00  0.00           H  
ATOM    287  HA2 GLY A  20      58.285  38.862  52.490  1.00  0.00           H  
ATOM    288  HA3 GLY A  20      58.525  37.212  51.975  1.00  0.00           H  
ATOM    289  N   LEU A  21      60.942  38.819  50.690  1.00  0.00           N  
ATOM    290  CA  LEU A  21      62.381  39.047  50.549  1.00  0.00           C  
ATOM    291  C   LEU A  21      62.938  40.036  51.589  1.00  0.00           C  
ATOM    292  O   LEU A  21      62.483  41.180  51.636  1.00  0.00           O  
ATOM    293  CB  LEU A  21      62.676  39.557  49.114  1.00  0.00           C  
ATOM    294  CG  LEU A  21      64.174  39.830  48.816  1.00  0.00           C  
ATOM    295  CD1 LEU A  21      64.996  38.527  48.841  1.00  0.00           C  
ATOM    296  CD2 LEU A  21      64.357  40.623  47.511  1.00  0.00           C  
ATOM    297  H   LEU A  21      60.393  38.924  49.851  1.00  0.00           H  
ATOM    298  HA  LEU A  21      62.866  38.082  50.678  1.00  0.00           H  
ATOM    299  HB2 LEU A  21      62.290  38.845  48.382  1.00  0.00           H  
ATOM    300  HB3 LEU A  21      62.118  40.481  48.955  1.00  0.00           H  
ATOM    301  HG  LEU A  21      64.590  40.478  49.587  1.00  0.00           H  
ATOM    302 HD11 LEU A  21      65.635  38.409  47.966  1.00  0.00           H  
ATOM    303 HD12 LEU A  21      65.639  38.494  49.721  1.00  0.00           H  
ATOM    304 HD13 LEU A  21      64.358  37.644  48.877  1.00  0.00           H  
ATOM    305 HD21 LEU A  21      64.674  41.645  47.721  1.00  0.00           H  
ATOM    306 HD22 LEU A  21      65.113  40.189  46.859  1.00  0.00           H  
ATOM    307 HD23 LEU A  21      63.432  40.689  46.941  1.00  0.00           H  
ATOM    308  N   ASN A  22      63.958  39.612  52.330  1.00  0.00           N  
ATOM    309  CA  ASN A  22      64.869  40.488  53.057  1.00  0.00           C  
ATOM    310  C   ASN A  22      66.277  40.079  52.598  1.00  0.00           C  
ATOM    311  O   ASN A  22      66.525  38.881  52.437  1.00  0.00           O  
ATOM    312  CB  ASN A  22      64.674  40.327  54.579  1.00  0.00           C  
ATOM    313  CG  ASN A  22      65.382  41.427  55.369  1.00  0.00           C  
ATOM    314  ND2 ASN A  22      64.650  42.307  56.033  1.00  0.00           N  
ATOM    315  OD1 ASN A  22      66.603  41.495  55.383  1.00  0.00           O  
ATOM    316  H   ASN A  22      64.284  38.652  52.219  1.00  0.00           H  
ATOM    317  HA  ASN A  22      64.742  41.537  52.781  1.00  0.00           H  
ATOM    318  HB2 ASN A  22      63.610  40.361  54.820  1.00  0.00           H  
ATOM    319  HB3 ASN A  22      65.037  39.356  54.913  1.00  0.00           H  
ATOM    320 HD21 ASN A  22      63.615  42.228  56.088  1.00  0.00           H  
ATOM    321 HD22 ASN A  22      65.094  43.003  56.604  1.00  0.00           H  
ATOM    322  N   ALA A  23      67.161  41.049  52.342  1.00  0.00           N  
ATOM    323  CA  ALA A  23      68.435  40.813  51.675  1.00  0.00           C  
ATOM    324  C   ALA A  23      69.526  41.783  52.140  1.00  0.00           C  
ATOM    325  O   ALA A  23      69.223  42.887  52.598  1.00  0.00           O  
ATOM    326  CB  ALA A  23      68.219  40.932  50.159  1.00  0.00           C  
ATOM    327  H   ALA A  23      66.979  42.008  52.607  1.00  0.00           H  
ATOM    328  HA  ALA A  23      68.785  39.809  51.912  1.00  0.00           H  
ATOM    329  HB1 ALA A  23      69.165  40.821  49.631  1.00  0.00           H  
ATOM    330  HB2 ALA A  23      67.541  40.161  49.795  1.00  0.00           H  
ATOM    331  HB3 ALA A  23      67.804  41.903  49.886  1.00  0.00           H  
ATOM    332  N   PHE A  24      70.776  41.356  51.952  1.00  0.00           N  
ATOM    333  CA  PHE A  24      71.996  42.111  52.201  1.00  0.00           C  
ATOM    334  C   PHE A  24      72.934  41.821  51.020  1.00  0.00           C  
ATOM    335  O   PHE A  24      73.367  40.680  50.854  1.00  0.00           O  
ATOM    336  CB  PHE A  24      72.591  41.684  53.561  1.00  0.00           C  
ATOM    337  CG  PHE A  24      73.850  42.424  53.980  1.00  0.00           C  
ATOM    338  CD1 PHE A  24      73.754  43.679  54.617  1.00  0.00           C  
ATOM    339  CD2 PHE A  24      75.120  41.947  53.594  1.00  0.00           C  
ATOM    340  CE1 PHE A  24      74.904  44.399  54.908  1.00  0.00           C  
ATOM    341  CE2 PHE A  24      76.259  42.682  53.896  1.00  0.00           C  
ATOM    342  CZ  PHE A  24      76.151  43.901  54.551  1.00  0.00           C  
ATOM    343  H   PHE A  24      70.923  40.441  51.520  1.00  0.00           H  
ATOM    344  HA  PHE A  24      71.776  43.180  52.232  1.00  0.00           H  
ATOM    345  HB2 PHE A  24      71.845  41.818  54.344  1.00  0.00           H  
ATOM    346  HB3 PHE A  24      72.816  40.618  53.538  1.00  0.00           H  
ATOM    347  HD1 PHE A  24      72.789  44.082  54.891  1.00  0.00           H  
ATOM    348  HD2 PHE A  24      75.214  41.011  53.062  1.00  0.00           H  
ATOM    349  HE1 PHE A  24      74.829  45.351  55.416  1.00  0.00           H  
ATOM    350  HE2 PHE A  24      77.231  42.308  53.610  1.00  0.00           H  
ATOM    351  HZ  PHE A  24      77.043  44.467  54.781  1.00  0.00           H  
ATOM    352  N   TYR A  25      73.196  42.836  50.186  1.00  0.00           N  
ATOM    353  CA  TYR A  25      73.987  42.749  48.949  1.00  0.00           C  
ATOM    354  C   TYR A  25      73.341  41.735  47.974  1.00  0.00           C  
ATOM    355  O   TYR A  25      72.221  41.987  47.527  1.00  0.00           O  
ATOM    356  CB  TYR A  25      75.493  42.482  49.242  1.00  0.00           C  
ATOM    357  CG  TYR A  25      76.270  43.493  50.084  1.00  0.00           C  
ATOM    358  CD1 TYR A  25      77.564  43.144  50.525  1.00  0.00           C  
ATOM    359  CD2 TYR A  25      75.749  44.763  50.426  1.00  0.00           C  
ATOM    360  CE1 TYR A  25      78.323  44.038  51.305  1.00  0.00           C  
ATOM    361  CE2 TYR A  25      76.502  45.654  51.218  1.00  0.00           C  
ATOM    362  CZ  TYR A  25      77.789  45.292  51.658  1.00  0.00           C  
ATOM    363  OH  TYR A  25      78.524  46.150  52.424  1.00  0.00           O  
ATOM    364  H   TYR A  25      72.774  43.734  50.369  1.00  0.00           H  
ATOM    365  HA  TYR A  25      73.909  43.717  48.454  1.00  0.00           H  
ATOM    366  HB2 TYR A  25      75.609  41.510  49.723  1.00  0.00           H  
ATOM    367  HB3 TYR A  25      76.025  42.408  48.292  1.00  0.00           H  
ATOM    368  HD1 TYR A  25      77.982  42.180  50.270  1.00  0.00           H  
ATOM    369  HD2 TYR A  25      74.769  45.074  50.101  1.00  0.00           H  
ATOM    370  HE1 TYR A  25      79.310  43.753  51.640  1.00  0.00           H  
ATOM    371  HE2 TYR A  25      76.078  46.613  51.479  1.00  0.00           H  
ATOM    372  HH  TYR A  25      78.051  46.968  52.629  1.00  0.00           H  
ATOM    373  N   TYR A  26      74.022  40.622  47.672  1.00  0.00           N  
ATOM    374  CA  TYR A  26      73.515  39.536  46.829  1.00  0.00           C  
ATOM    375  C   TYR A  26      72.945  38.354  47.643  1.00  0.00           C  
ATOM    376  O   TYR A  26      72.497  37.378  47.038  1.00  0.00           O  
ATOM    377  CB  TYR A  26      74.617  39.087  45.841  1.00  0.00           C  
ATOM    378  CG  TYR A  26      75.952  38.679  46.447  1.00  0.00           C  
ATOM    379  CD1 TYR A  26      76.157  37.361  46.909  1.00  0.00           C  
ATOM    380  CD2 TYR A  26      77.007  39.613  46.519  1.00  0.00           C  
ATOM    381  CE1 TYR A  26      77.410  36.978  47.426  1.00  0.00           C  
ATOM    382  CE2 TYR A  26      78.259  39.232  47.039  1.00  0.00           C  
ATOM    383  CZ  TYR A  26      78.463  37.911  47.486  1.00  0.00           C  
ATOM    384  OH  TYR A  26      79.681  37.532  47.968  1.00  0.00           O  
ATOM    385  H   TYR A  26      74.924  40.451  48.092  1.00  0.00           H  
ATOM    386  HA  TYR A  26      72.696  39.917  46.224  1.00  0.00           H  
ATOM    387  HB2 TYR A  26      74.249  38.262  45.229  1.00  0.00           H  
ATOM    388  HB3 TYR A  26      74.802  39.895  45.131  1.00  0.00           H  
ATOM    389  HD1 TYR A  26      75.359  36.633  46.860  1.00  0.00           H  
ATOM    390  HD2 TYR A  26      76.867  40.624  46.162  1.00  0.00           H  
ATOM    391  HE1 TYR A  26      77.562  35.964  47.769  1.00  0.00           H  
ATOM    392  HE2 TYR A  26      79.058  39.958  47.079  1.00  0.00           H  
ATOM    393  HH  TYR A  26      80.325  38.251  47.973  1.00  0.00           H  
ATOM    394  N   ILE A  27      72.958  38.442  48.977  1.00  0.00           N  
ATOM    395  CA  ILE A  27      72.570  37.376  49.895  1.00  0.00           C  
ATOM    396  C   ILE A  27      71.124  37.653  50.361  1.00  0.00           C  
ATOM    397  O   ILE A  27      70.829  38.781  50.766  1.00  0.00           O  
ATOM    398  CB  ILE A  27      73.484  37.388  51.166  1.00  0.00           C  
ATOM    399  CG1 ILE A  27      74.993  37.526  50.830  1.00  0.00           C  
ATOM    400  CG2 ILE A  27      73.239  36.167  52.079  1.00  0.00           C  
ATOM    401  CD1 ILE A  27      75.866  37.865  52.045  1.00  0.00           C  
ATOM    402  H   ILE A  27      73.235  39.307  49.433  1.00  0.00           H  
ATOM    403  HA  ILE A  27      72.630  36.401  49.407  1.00  0.00           H  
ATOM    404  HB  ILE A  27      73.222  38.263  51.763  1.00  0.00           H  
ATOM    405 HG12 ILE A  27      75.355  36.621  50.348  1.00  0.00           H  
ATOM    406 HG13 ILE A  27      75.164  38.321  50.106  1.00  0.00           H  
ATOM    407 HG21 ILE A  27      73.873  36.192  52.964  1.00  0.00           H  
ATOM    408 HG22 ILE A  27      72.214  36.133  52.442  1.00  0.00           H  
ATOM    409 HG23 ILE A  27      73.433  35.231  51.558  1.00  0.00           H  
ATOM    410 HD11 ILE A  27      76.851  38.210  51.728  1.00  0.00           H  
ATOM    411 HD12 ILE A  27      75.419  38.662  52.636  1.00  0.00           H  
ATOM    412 HD13 ILE A  27      76.016  37.002  52.695  1.00  0.00           H  
ATOM    413  N   LYS A  28      70.245  36.642  50.324  1.00  0.00           N  
ATOM    414  CA  LYS A  28      68.943  36.703  50.988  1.00  0.00           C  
ATOM    415  C   LYS A  28      69.132  36.404  52.477  1.00  0.00           C  
ATOM    416  O   LYS A  28      69.740  35.390  52.827  1.00  0.00           O  
ATOM    417  CB  LYS A  28      67.935  35.703  50.380  1.00  0.00           C  
ATOM    418  CG  LYS A  28      67.574  36.043  48.931  1.00  0.00           C  
ATOM    419  CD  LYS A  28      66.362  35.293  48.348  1.00  0.00           C  
ATOM    420  CE  LYS A  28      66.549  33.771  48.271  1.00  0.00           C  
ATOM    421  NZ  LYS A  28      65.508  33.110  47.470  1.00  0.00           N1+
ATOM    422  H   LYS A  28      70.554  35.717  50.026  1.00  0.00           H  
ATOM    423  HA  LYS A  28      68.527  37.705  50.871  1.00  0.00           H  
ATOM    424  HB2 LYS A  28      68.313  34.682  50.454  1.00  0.00           H  
ATOM    425  HB3 LYS A  28      67.019  35.733  50.975  1.00  0.00           H  
ATOM    426  HG2 LYS A  28      67.400  37.114  48.848  1.00  0.00           H  
ATOM    427  HG3 LYS A  28      68.450  35.844  48.324  1.00  0.00           H  
ATOM    428  HD2 LYS A  28      65.478  35.514  48.948  1.00  0.00           H  
ATOM    429  HD3 LYS A  28      66.153  35.695  47.357  1.00  0.00           H  
ATOM    430  HE2 LYS A  28      67.518  33.518  47.845  1.00  0.00           H  
ATOM    431  HE3 LYS A  28      66.523  33.364  49.279  1.00  0.00           H  
ATOM    432  HZ1 LYS A  28      65.710  32.125  47.349  1.00  0.00           H  
ATOM    433  HZ2 LYS A  28      64.568  33.221  47.896  1.00  0.00           H  
ATOM    434  HZ3 LYS A  28      65.412  33.494  46.532  1.00  0.00           H  
ATOM    435  N   ILE A  29      68.555  37.254  53.323  1.00  0.00           N  
ATOM    436  CA  ILE A  29      68.427  37.029  54.757  1.00  0.00           C  
ATOM    437  C   ILE A  29      67.187  36.140  55.010  1.00  0.00           C  
ATOM    438  O   ILE A  29      67.244  35.240  55.848  1.00  0.00           O  
ATOM    439  CB  ILE A  29      68.321  38.370  55.542  1.00  0.00           C  
ATOM    440  CG1 ILE A  29      69.570  39.243  55.243  1.00  0.00           C  
ATOM    441  CG2 ILE A  29      68.144  38.143  57.060  1.00  0.00           C  
ATOM    442  CD1 ILE A  29      69.606  40.645  55.878  1.00  0.00           C  
ATOM    443  H   ILE A  29      67.986  38.011  52.948  1.00  0.00           H  
ATOM    444  HA  ILE A  29      69.307  36.491  55.119  1.00  0.00           H  
ATOM    445  HB  ILE A  29      67.444  38.911  55.188  1.00  0.00           H  
ATOM    446 HG12 ILE A  29      70.458  38.685  55.530  1.00  0.00           H  
ATOM    447 HG13 ILE A  29      69.670  39.386  54.168  1.00  0.00           H  
ATOM    448 HG21 ILE A  29      68.061  39.073  57.618  1.00  0.00           H  
ATOM    449 HG22 ILE A  29      67.240  37.581  57.290  1.00  0.00           H  
ATOM    450 HG23 ILE A  29      68.991  37.591  57.468  1.00  0.00           H  
ATOM    451 HD11 ILE A  29      70.565  40.838  56.358  1.00  0.00           H  
ATOM    452 HD12 ILE A  29      69.466  41.415  55.120  1.00  0.00           H  
ATOM    453 HD13 ILE A  29      68.833  40.806  56.626  1.00  0.00           H  
ATOM    454  N   THR A  30      66.136  36.318  54.201  1.00  0.00           N  
ATOM    455  CA  THR A  30      65.006  35.407  54.119  1.00  0.00           C  
ATOM    456  C   THR A  30      64.187  35.722  52.853  1.00  0.00           C  
ATOM    457  O   THR A  30      64.380  36.766  52.227  1.00  0.00           O  
ATOM    458  CB  THR A  30      64.116  35.440  55.402  1.00  0.00           C  
ATOM    459  CG2 THR A  30      63.501  36.813  55.720  1.00  0.00           C  
ATOM    460  OG1 THR A  30      63.039  34.517  55.341  1.00  0.00           O  
ATOM    461  H   THR A  30      66.136  37.055  53.503  1.00  0.00           H  
ATOM    462  HA  THR A  30      65.410  34.400  53.998  1.00  0.00           H  
ATOM    463  HB  THR A  30      64.721  35.130  56.252  1.00  0.00           H  
ATOM    464  HG1 THR A  30      62.881  34.202  56.253  1.00  0.00           H  
ATOM    465 HG21 THR A  30      62.825  36.760  56.573  1.00  0.00           H  
ATOM    466 HG22 THR A  30      64.279  37.528  55.982  1.00  0.00           H  
ATOM    467 HG23 THR A  30      62.936  37.224  54.882  1.00  0.00           H  
ATOM    468  N   ASP A  31      63.291  34.795  52.512  1.00  0.00           N  
ATOM    469  CA  ASP A  31      62.238  34.933  51.507  1.00  0.00           C  
ATOM    470  C   ASP A  31      60.865  35.030  52.208  1.00  0.00           C  
ATOM    471  O   ASP A  31      59.848  35.008  51.520  1.00  0.00           O  
ATOM    472  CB  ASP A  31      62.269  33.739  50.514  1.00  0.00           C  
ATOM    473  CG  ASP A  31      62.375  34.147  49.048  1.00  0.00           C  
ATOM    474  OD1 ASP A  31      61.597  35.002  48.584  1.00  0.00           O  
ATOM    475  OD2 ASP A  31      63.131  33.463  48.325  1.00  0.00           O1-
ATOM    476  H   ASP A  31      63.179  34.018  53.152  1.00  0.00           H  
ATOM    477  HA  ASP A  31      62.369  35.869  50.963  1.00  0.00           H  
ATOM    478  HB2 ASP A  31      63.135  33.114  50.736  1.00  0.00           H  
ATOM    479  HB3 ASP A  31      61.407  33.080  50.620  1.00  0.00           H  
ATOM    480  N   ALA A  32      60.827  35.117  53.550  1.00  0.00           N  
ATOM    481  CA  ALA A  32      59.599  35.091  54.338  1.00  0.00           C  
ATOM    482  C   ALA A  32      59.652  36.019  55.572  1.00  0.00           C  
ATOM    483  O   ALA A  32      59.389  35.564  56.687  1.00  0.00           O  
ATOM    484  CB  ALA A  32      59.256  33.631  54.692  1.00  0.00           C  
ATOM    485  H   ALA A  32      61.692  35.119  54.087  1.00  0.00           H  
ATOM    486  HA  ALA A  32      58.782  35.469  53.724  1.00  0.00           H  
ATOM    487  HB1 ALA A  32      58.321  33.572  55.250  1.00  0.00           H  
ATOM    488  HB2 ALA A  32      59.131  33.026  53.793  1.00  0.00           H  
ATOM    489  HB3 ALA A  32      60.037  33.175  55.301  1.00  0.00           H  
ATOM    490  N   GLU A  33      59.928  37.313  55.359  1.00  0.00           N  
ATOM    491  CA  GLU A  33      59.640  38.379  56.322  1.00  0.00           C  
ATOM    492  C   GLU A  33      58.296  39.048  55.961  1.00  0.00           C  
ATOM    493  O   GLU A  33      58.115  39.429  54.805  1.00  0.00           O  
ATOM    494  CB  GLU A  33      60.796  39.406  56.345  1.00  0.00           C  
ATOM    495  CG  GLU A  33      60.476  40.619  57.237  1.00  0.00           C  
ATOM    496  CD  GLU A  33      61.592  41.628  57.362  1.00  0.00           C  
ATOM    497  OE1 GLU A  33      62.037  42.195  56.340  1.00  0.00           O  
ATOM    498  OE2 GLU A  33      61.853  42.025  58.508  1.00  0.00           O1-
ATOM    499  H   GLU A  33      60.176  37.629  54.423  1.00  0.00           H  
ATOM    500  HA  GLU A  33      59.555  37.963  57.328  1.00  0.00           H  
ATOM    501  HB2 GLU A  33      61.704  38.930  56.714  1.00  0.00           H  
ATOM    502  HB3 GLU A  33      61.021  39.749  55.335  1.00  0.00           H  
ATOM    503  HG2 GLU A  33      59.623  41.178  56.853  1.00  0.00           H  
ATOM    504  HG3 GLU A  33      60.198  40.277  58.235  1.00  0.00           H  
ATOM    505  N   ASP A  34      57.397  39.219  56.943  1.00  0.00           N  
ATOM    506  CA  ASP A  34      56.113  39.919  56.770  1.00  0.00           C  
ATOM    507  C   ASP A  34      56.344  41.437  56.627  1.00  0.00           C  
ATOM    508  O   ASP A  34      57.028  42.032  57.462  1.00  0.00           O  
ATOM    509  CB  ASP A  34      55.124  39.609  57.919  1.00  0.00           C  
ATOM    510  CG  ASP A  34      53.707  40.169  57.746  1.00  0.00           C  
ATOM    511  OD1 ASP A  34      53.336  40.712  56.678  1.00  0.00           O  
ATOM    512  OD2 ASP A  34      52.906  40.008  58.693  1.00  0.00           O1-
ATOM    513  H   ASP A  34      57.629  38.936  57.882  1.00  0.00           H  
ATOM    514  HA  ASP A  34      55.660  39.552  55.848  1.00  0.00           H  
ATOM    515  HB2 ASP A  34      55.041  38.528  58.023  1.00  0.00           H  
ATOM    516  HB3 ASP A  34      55.532  40.008  58.849  1.00  0.00           H  
ATOM    517  N   LYS A  35      55.760  42.022  55.580  1.00  0.00           N  
ATOM    518  CA  LYS A  35      55.891  43.431  55.218  1.00  0.00           C  
ATOM    519  C   LYS A  35      54.579  44.205  55.421  1.00  0.00           C  
ATOM    520  O   LYS A  35      54.587  45.428  55.271  1.00  0.00           O  
ATOM    521  CB  LYS A  35      56.259  43.520  53.721  1.00  0.00           C  
ATOM    522  CG  LYS A  35      57.479  42.698  53.285  1.00  0.00           C  
ATOM    523  CD  LYS A  35      58.776  43.077  54.023  1.00  0.00           C  
ATOM    524  CE  LYS A  35      59.993  42.267  53.561  1.00  0.00           C  
ATOM    525  NZ  LYS A  35      60.194  42.372  52.108  1.00  0.00           N1+
ATOM    526  H   LYS A  35      55.139  41.463  55.013  1.00  0.00           H  
ATOM    527  HA  LYS A  35      56.660  43.926  55.814  1.00  0.00           H  
ATOM    528  HB2 LYS A  35      55.408  43.193  53.124  1.00  0.00           H  
ATOM    529  HB3 LYS A  35      56.422  44.564  53.451  1.00  0.00           H  
ATOM    530  HG2 LYS A  35      57.279  41.633  53.411  1.00  0.00           H  
ATOM    531  HG3 LYS A  35      57.595  42.848  52.212  1.00  0.00           H  
ATOM    532  HD2 LYS A  35      58.970  44.144  53.908  1.00  0.00           H  
ATOM    533  HD3 LYS A  35      58.656  42.914  55.095  1.00  0.00           H  
ATOM    534  HE2 LYS A  35      60.890  42.626  54.065  1.00  0.00           H  
ATOM    535  HE3 LYS A  35      59.882  41.216  53.827  1.00  0.00           H  
ATOM    536  HZ1 LYS A  35      61.082  41.915  51.882  1.00  0.00           H  
ATOM    537  HZ2 LYS A  35      59.451  41.889  51.603  1.00  0.00           H  
ATOM    538  HZ3 LYS A  35      60.249  43.333  51.821  1.00  0.00           H  
ATOM    539  N   ILE A  36      53.471  43.495  55.671  1.00  0.00           N  
ATOM    540  CA  ILE A  36      52.125  44.041  55.538  1.00  0.00           C  
ATOM    541  C   ILE A  36      51.520  44.146  56.953  1.00  0.00           C  
ATOM    542  O   ILE A  36      50.656  43.354  57.343  1.00  0.00           O  
ATOM    543  CB  ILE A  36      51.245  43.169  54.593  1.00  0.00           C  
ATOM    544  CG1 ILE A  36      51.965  42.835  53.265  1.00  0.00           C  
ATOM    545  CG2 ILE A  36      49.883  43.836  54.300  1.00  0.00           C  
ATOM    546  CD1 ILE A  36      51.173  41.911  52.328  1.00  0.00           C  
ATOM    547  H   ILE A  36      53.534  42.504  55.912  1.00  0.00           H  
ATOM    548  HA  ILE A  36      52.150  45.035  55.107  1.00  0.00           H  
ATOM    549  HB  ILE A  36      51.074  42.222  55.092  1.00  0.00           H  
ATOM    550 HG12 ILE A  36      52.210  43.757  52.739  1.00  0.00           H  
ATOM    551 HG13 ILE A  36      52.918  42.346  53.465  1.00  0.00           H  
ATOM    552 HG21 ILE A  36      49.245  43.208  53.679  1.00  0.00           H  
ATOM    553 HG22 ILE A  36      49.318  44.047  55.207  1.00  0.00           H  
ATOM    554 HG23 ILE A  36      50.020  44.780  53.774  1.00  0.00           H  
ATOM    555 HD11 ILE A  36      51.857  41.313  51.730  1.00  0.00           H  
ATOM    556 HD12 ILE A  36      50.531  41.217  52.869  1.00  0.00           H  
ATOM    557 HD13 ILE A  36      50.548  42.479  51.641  1.00  0.00           H  
ATOM    558  N   THR A  37      52.062  45.071  57.746  1.00  0.00           N  
ATOM    559  CA  THR A  37      51.692  45.249  59.145  1.00  0.00           C  
ATOM    560  C   THR A  37      50.341  45.998  59.275  1.00  0.00           C  
ATOM    561  O   THR A  37      49.999  46.827  58.426  1.00  0.00           O  
ATOM    562  CB  THR A  37      52.845  45.937  59.929  1.00  0.00           C  
ATOM    563  CG2 THR A  37      53.163  47.369  59.492  1.00  0.00           C  
ATOM    564  OG1 THR A  37      52.612  45.979  61.325  1.00  0.00           O  
ATOM    565  H   THR A  37      52.716  45.734  57.353  1.00  0.00           H  
ATOM    566  HA  THR A  37      51.564  44.255  59.580  1.00  0.00           H  
ATOM    567  HB  THR A  37      53.748  45.339  59.787  1.00  0.00           H  
ATOM    568  HG1 THR A  37      53.371  46.428  61.732  1.00  0.00           H  
ATOM    569 HG21 THR A  37      54.011  47.737  60.066  1.00  0.00           H  
ATOM    570 HG22 THR A  37      53.436  47.415  58.438  1.00  0.00           H  
ATOM    571 HG23 THR A  37      52.327  48.050  59.654  1.00  0.00           H  
ATOM    572  N   GLN A  38      49.566  45.627  60.300  1.00  0.00           N  
ATOM    573  CA  GLN A  38      48.195  46.068  60.522  1.00  0.00           C  
ATOM    574  C   GLN A  38      48.174  47.377  61.332  1.00  0.00           C  
ATOM    575  O   GLN A  38      48.674  47.397  62.460  1.00  0.00           O  
ATOM    576  CB  GLN A  38      47.443  44.916  61.221  1.00  0.00           C  
ATOM    577  CG  GLN A  38      45.961  45.221  61.480  1.00  0.00           C  
ATOM    578  CD  GLN A  38      45.154  44.033  61.995  1.00  0.00           C  
ATOM    579  NE2 GLN A  38      43.837  44.156  61.940  1.00  0.00           N  
ATOM    580  OE1 GLN A  38      45.695  43.031  62.457  1.00  0.00           O  
ATOM    581  H   GLN A  38      49.950  45.000  60.992  1.00  0.00           H  
ATOM    582  HA  GLN A  38      47.716  46.240  59.557  1.00  0.00           H  
ATOM    583  HB2 GLN A  38      47.511  44.024  60.596  1.00  0.00           H  
ATOM    584  HB3 GLN A  38      47.928  44.666  62.166  1.00  0.00           H  
ATOM    585  HG2 GLN A  38      45.862  46.034  62.200  1.00  0.00           H  
ATOM    586  HG3 GLN A  38      45.509  45.560  60.548  1.00  0.00           H  
ATOM    587 HE21 GLN A  38      43.441  45.009  61.561  1.00  0.00           H  
ATOM    588 HE22 GLN A  38      43.228  43.417  62.257  1.00  0.00           H  
ATOM    589  N   LEU A  39      47.577  48.432  60.771  1.00  0.00           N  
ATOM    590  CA  LEU A  39      47.492  49.752  61.401  1.00  0.00           C  
ATOM    591  C   LEU A  39      46.238  49.900  62.276  1.00  0.00           C  
ATOM    592  O   LEU A  39      46.279  50.650  63.253  1.00  0.00           O  
ATOM    593  CB  LEU A  39      47.522  50.865  60.331  1.00  0.00           C  
ATOM    594  CG  LEU A  39      48.789  50.898  59.449  1.00  0.00           C  
ATOM    595  CD1 LEU A  39      48.729  52.085  58.466  1.00  0.00           C  
ATOM    596  CD2 LEU A  39      50.090  50.914  60.277  1.00  0.00           C  
ATOM    597  H   LEU A  39      47.060  48.306  59.907  1.00  0.00           H  
ATOM    598  HA  LEU A  39      48.346  49.892  62.064  1.00  0.00           H  
ATOM    599  HB2 LEU A  39      46.642  50.780  59.692  1.00  0.00           H  
ATOM    600  HB3 LEU A  39      47.425  51.827  60.837  1.00  0.00           H  
ATOM    601  HG  LEU A  39      48.803  49.988  58.847  1.00  0.00           H  
ATOM    602 HD11 LEU A  39      49.605  52.732  58.523  1.00  0.00           H  
ATOM    603 HD12 LEU A  39      48.658  51.729  57.441  1.00  0.00           H  
ATOM    604 HD13 LEU A  39      47.860  52.722  58.641  1.00  0.00           H  
ATOM    605 HD21 LEU A  39      50.905  51.417  59.759  1.00  0.00           H  
ATOM    606 HD22 LEU A  39      49.955  51.421  61.231  1.00  0.00           H  
ATOM    607 HD23 LEU A  39      50.431  49.899  60.483  1.00  0.00           H  
ATOM    608  N   ASP A  40      45.162  49.187  61.930  1.00  0.00           N  
ATOM    609  CA  ASP A  40      43.884  49.163  62.644  1.00  0.00           C  
ATOM    610  C   ASP A  40      43.191  47.847  62.246  1.00  0.00           C  
ATOM    611  O   ASP A  40      43.617  47.169  61.310  1.00  0.00           O  
ATOM    612  CB  ASP A  40      42.997  50.408  62.332  1.00  0.00           C  
ATOM    613  CG  ASP A  40      41.836  50.668  63.304  1.00  0.00           C  
ATOM    614  OD1 ASP A  40      41.504  49.781  64.120  1.00  0.00           O  
ATOM    615  OD2 ASP A  40      41.186  51.726  63.181  1.00  0.00           O1-
ATOM    616  H   ASP A  40      45.207  48.545  61.143  1.00  0.00           H  
ATOM    617  HA  ASP A  40      44.088  49.122  63.716  1.00  0.00           H  
ATOM    618  HB2 ASP A  40      43.625  51.297  62.321  1.00  0.00           H  
ATOM    619  HB3 ASP A  40      42.568  50.300  61.335  1.00  0.00           H  
ATOM    620  N   THR A  41      42.099  47.525  62.931  1.00  0.00           N  
ATOM    621  CA  THR A  41      41.147  46.439  62.694  1.00  0.00           C  
ATOM    622  C   THR A  41      40.757  46.251  61.203  1.00  0.00           C  
ATOM    623  O   THR A  41      40.582  45.114  60.760  1.00  0.00           O  
ATOM    624  CB  THR A  41      39.849  46.746  63.494  1.00  0.00           C  
ATOM    625  CG2 THR A  41      40.057  46.681  65.014  1.00  0.00           C  
ATOM    626  OG1 THR A  41      39.353  48.050  63.195  1.00  0.00           O  
ATOM    627  H   THR A  41      41.801  48.241  63.607  1.00  0.00           H  
ATOM    628  HA  THR A  41      41.589  45.511  63.056  1.00  0.00           H  
ATOM    629  HB  THR A  41      39.078  46.019  63.226  1.00  0.00           H  
ATOM    630  HG1 THR A  41      39.982  48.707  63.562  1.00  0.00           H  
ATOM    631 HG21 THR A  41      39.126  46.877  65.548  1.00  0.00           H  
ATOM    632 HG22 THR A  41      40.403  45.692  65.316  1.00  0.00           H  
ATOM    633 HG23 THR A  41      40.795  47.406  65.361  1.00  0.00           H  
ATOM    634  N   HIS A  42      40.685  47.363  60.461  1.00  0.00           N  
ATOM    635  CA  HIS A  42      40.296  47.436  59.060  1.00  0.00           C  
ATOM    636  C   HIS A  42      41.330  48.229  58.231  1.00  0.00           C  
ATOM    637  O   HIS A  42      40.926  48.835  57.241  1.00  0.00           O  
ATOM    638  CB  HIS A  42      38.885  48.072  58.940  1.00  0.00           C  
ATOM    639  CG  HIS A  42      37.725  47.390  59.633  1.00  0.00           C  
ATOM    640  CD2 HIS A  42      36.626  46.743  59.111  1.00  0.00           C  
ATOM    641  ND1 HIS A  42      37.551  47.354  61.009  1.00  0.00           N  
ATOM    642  CE1 HIS A  42      36.421  46.689  61.253  1.00  0.00           C  
ATOM    643  NE2 HIS A  42      35.811  46.281  60.147  1.00  0.00           N  
ATOM    644  H   HIS A  42      40.862  48.247  60.916  1.00  0.00           H  
ATOM    645  HA  HIS A  42      40.255  46.436  58.627  1.00  0.00           H  
ATOM    646  HB2 HIS A  42      38.913  49.112  59.269  1.00  0.00           H  
ATOM    647  HB3 HIS A  42      38.612  48.104  57.886  1.00  0.00           H  
ATOM    648  HD1 HIS A  42      38.170  47.742  61.731  1.00  0.00           H  
ATOM    649  HD2 HIS A  42      36.368  46.565  58.075  1.00  0.00           H  
ATOM    650  HE1 HIS A  42      36.039  46.507  62.250  1.00  0.00           H  
ATOM    651  N   GLN A  43      42.619  48.259  58.616  1.00  0.00           N  
ATOM    652  CA  GLN A  43      43.678  48.969  57.878  1.00  0.00           C  
ATOM    653  C   GLN A  43      45.022  48.238  57.978  1.00  0.00           C  
ATOM    654  O   GLN A  43      45.380  47.769  59.059  1.00  0.00           O  
ATOM    655  CB  GLN A  43      43.848  50.414  58.397  1.00  0.00           C  
ATOM    656  CG  GLN A  43      42.729  51.376  57.967  1.00  0.00           C  
ATOM    657  CD  GLN A  43      42.840  52.750  58.610  1.00  0.00           C  
ATOM    658  NE2 GLN A  43      41.705  53.410  58.769  1.00  0.00           N  
ATOM    659  OE1 GLN A  43      43.923  53.226  58.939  1.00  0.00           O  
ATOM    660  H   GLN A  43      42.933  47.730  59.425  1.00  0.00           H  
ATOM    661  HA  GLN A  43      43.415  49.005  56.820  1.00  0.00           H  
ATOM    662  HB2 GLN A  43      43.943  50.404  59.483  1.00  0.00           H  
ATOM    663  HB3 GLN A  43      44.790  50.823  58.027  1.00  0.00           H  
ATOM    664  HG2 GLN A  43      42.734  51.492  56.884  1.00  0.00           H  
ATOM    665  HG3 GLN A  43      41.759  50.971  58.244  1.00  0.00           H  
ATOM    666 HE21 GLN A  43      40.836  53.023  58.433  1.00  0.00           H  
ATOM    667 HE22 GLN A  43      41.660  54.276  59.305  1.00  0.00           H  
ATOM    668  N   LEU A  44      45.790  48.229  56.885  1.00  0.00           N  
ATOM    669  CA  LEU A  44      47.149  47.695  56.836  1.00  0.00           C  
ATOM    670  C   LEU A  44      48.001  48.495  55.841  1.00  0.00           C  
ATOM    671  O   LEU A  44      47.462  49.188  54.975  1.00  0.00           O  
ATOM    672  CB  LEU A  44      47.129  46.161  56.584  1.00  0.00           C  
ATOM    673  CG  LEU A  44      46.415  45.651  55.305  1.00  0.00           C  
ATOM    674  CD1 LEU A  44      47.131  46.043  53.998  1.00  0.00           C  
ATOM    675  CD2 LEU A  44      46.205  44.124  55.372  1.00  0.00           C  
ATOM    676  H   LEU A  44      45.479  48.679  56.024  1.00  0.00           H  
ATOM    677  HA  LEU A  44      47.611  47.868  57.809  1.00  0.00           H  
ATOM    678  HB2 LEU A  44      48.152  45.782  56.601  1.00  0.00           H  
ATOM    679  HB3 LEU A  44      46.645  45.705  57.449  1.00  0.00           H  
ATOM    680  HG  LEU A  44      45.420  46.098  55.278  1.00  0.00           H  
ATOM    681 HD11 LEU A  44      47.046  45.282  53.223  1.00  0.00           H  
ATOM    682 HD12 LEU A  44      46.707  46.959  53.590  1.00  0.00           H  
ATOM    683 HD13 LEU A  44      48.193  46.227  54.153  1.00  0.00           H  
ATOM    684 HD21 LEU A  44      45.157  43.866  55.223  1.00  0.00           H  
ATOM    685 HD22 LEU A  44      46.777  43.593  54.612  1.00  0.00           H  
ATOM    686 HD23 LEU A  44      46.508  43.704  56.331  1.00  0.00           H  
ATOM    687  N   ILE A  45      49.324  48.375  55.980  1.00  0.00           N  
ATOM    688  CA  ILE A  45      50.298  49.019  55.112  1.00  0.00           C  
ATOM    689  C   ILE A  45      51.310  47.978  54.607  1.00  0.00           C  
ATOM    690  O   ILE A  45      52.044  47.400  55.406  1.00  0.00           O  
ATOM    691  CB  ILE A  45      51.009  50.213  55.830  1.00  0.00           C  
ATOM    692  CG1 ILE A  45      52.050  50.935  54.953  1.00  0.00           C  
ATOM    693  CG2 ILE A  45      51.652  49.872  57.191  1.00  0.00           C  
ATOM    694  CD1 ILE A  45      51.474  51.493  53.652  1.00  0.00           C  
ATOM    695  H   ILE A  45      49.711  47.788  56.715  1.00  0.00           H  
ATOM    696  HA  ILE A  45      49.782  49.404  54.232  1.00  0.00           H  
ATOM    697  HB  ILE A  45      50.230  50.946  56.036  1.00  0.00           H  
ATOM    698 HG12 ILE A  45      52.486  51.762  55.517  1.00  0.00           H  
ATOM    699 HG13 ILE A  45      52.876  50.267  54.724  1.00  0.00           H  
ATOM    700 HG21 ILE A  45      51.982  50.779  57.699  1.00  0.00           H  
ATOM    701 HG22 ILE A  45      50.953  49.369  57.857  1.00  0.00           H  
ATOM    702 HG23 ILE A  45      52.528  49.234  57.083  1.00  0.00           H  
ATOM    703 HD11 ILE A  45      51.698  52.553  53.591  1.00  0.00           H  
ATOM    704 HD12 ILE A  45      51.909  50.999  52.783  1.00  0.00           H  
ATOM    705 HD13 ILE A  45      50.395  51.396  53.596  1.00  0.00           H  
ATOM    706  N   ALA A  46      51.327  47.758  53.286  1.00  0.00           N  
ATOM    707  CA  ALA A  46      52.343  46.986  52.583  1.00  0.00           C  
ATOM    708  C   ALA A  46      53.470  47.951  52.202  1.00  0.00           C  
ATOM    709  O   ALA A  46      53.346  48.694  51.226  1.00  0.00           O  
ATOM    710  CB  ALA A  46      51.716  46.313  51.354  1.00  0.00           C  
ATOM    711  H   ALA A  46      50.737  48.326  52.679  1.00  0.00           H  
ATOM    712  HA  ALA A  46      52.747  46.202  53.226  1.00  0.00           H  
ATOM    713  HB1 ALA A  46      52.478  45.870  50.714  1.00  0.00           H  
ATOM    714  HB2 ALA A  46      51.038  45.517  51.654  1.00  0.00           H  
ATOM    715  HB3 ALA A  46      51.149  47.019  50.747  1.00  0.00           H  
ATOM    716  N   CYS A  47      54.517  47.963  53.027  1.00  0.00           N  
ATOM    717  CA  CYS A  47      55.640  48.885  52.932  1.00  0.00           C  
ATOM    718  C   CYS A  47      56.836  48.117  52.340  1.00  0.00           C  
ATOM    719  O   CYS A  47      57.193  47.067  52.876  1.00  0.00           O  
ATOM    720  CB  CYS A  47      55.941  49.454  54.334  1.00  0.00           C  
ATOM    721  SG  CYS A  47      57.119  50.828  54.304  1.00  0.00           S  
ATOM    722  H   CYS A  47      54.558  47.294  53.788  1.00  0.00           H  
ATOM    723  HA  CYS A  47      55.383  49.719  52.280  1.00  0.00           H  
ATOM    724  HB2 CYS A  47      55.029  49.831  54.790  1.00  0.00           H  
ATOM    725  HB3 CYS A  47      56.312  48.671  54.995  1.00  0.00           H  
ATOM    726  HG  CYS A  47      56.285  51.715  53.741  1.00  0.00           H  
ATOM    727  N   THR A  48      57.430  48.621  51.254  1.00  0.00           N  
ATOM    728  CA  THR A  48      58.562  48.004  50.570  1.00  0.00           C  
ATOM    729  C   THR A  48      59.719  49.019  50.466  1.00  0.00           C  
ATOM    730  O   THR A  48      59.622  50.058  49.808  1.00  0.00           O  
ATOM    731  CB  THR A  48      58.158  47.481  49.161  1.00  0.00           C  
ATOM    732  CG2 THR A  48      57.331  46.190  49.243  1.00  0.00           C  
ATOM    733  OG1 THR A  48      57.389  48.418  48.418  1.00  0.00           O  
ATOM    734  H   THR A  48      57.098  49.490  50.833  1.00  0.00           H  
ATOM    735  HA  THR A  48      58.929  47.146  51.139  1.00  0.00           H  
ATOM    736  HB  THR A  48      59.058  47.267  48.583  1.00  0.00           H  
ATOM    737  HG1 THR A  48      57.025  47.959  47.655  1.00  0.00           H  
ATOM    738 HG21 THR A  48      57.126  45.788  48.251  1.00  0.00           H  
ATOM    739 HG22 THR A  48      57.871  45.419  49.792  1.00  0.00           H  
ATOM    740 HG23 THR A  48      56.383  46.352  49.756  1.00  0.00           H  
ATOM    741  N   GLY A  49      60.807  48.680  51.155  1.00  0.00           N  
ATOM    742  CA  GLY A  49      62.111  49.313  51.096  1.00  0.00           C  
ATOM    743  C   GLY A  49      62.997  48.464  52.017  1.00  0.00           C  
ATOM    744  O   GLY A  49      62.607  47.362  52.426  1.00  0.00           O  
ATOM    745  H   GLY A  49      60.836  47.794  51.646  1.00  0.00           H  
ATOM    746  HA2 GLY A  49      62.498  49.290  50.076  1.00  0.00           H  
ATOM    747  HA3 GLY A  49      62.068  50.348  51.429  1.00  0.00           H  
ATOM    748  N   GLU A  50      64.185  48.971  52.367  1.00  0.00           N  
ATOM    749  CA  GLU A  50      65.047  48.374  53.392  1.00  0.00           C  
ATOM    750  C   GLU A  50      64.368  48.387  54.782  1.00  0.00           C  
ATOM    751  O   GLU A  50      63.665  49.347  55.108  1.00  0.00           O  
ATOM    752  CB  GLU A  50      66.433  49.056  53.417  1.00  0.00           C  
ATOM    753  CG  GLU A  50      66.434  50.590  53.203  1.00  0.00           C  
ATOM    754  CD  GLU A  50      67.756  51.247  53.596  1.00  0.00           C  
ATOM    755  OE1 GLU A  50      68.104  52.312  53.046  1.00  0.00           O  
ATOM    756  OE2 GLU A  50      68.462  50.732  54.488  1.00  0.00           O1-
ATOM    757  H   GLU A  50      64.453  49.890  52.047  1.00  0.00           H  
ATOM    758  HA  GLU A  50      65.203  47.327  53.121  1.00  0.00           H  
ATOM    759  HB2 GLU A  50      66.913  48.814  54.367  1.00  0.00           H  
ATOM    760  HB3 GLU A  50      67.070  48.600  52.659  1.00  0.00           H  
ATOM    761  HG2 GLU A  50      66.230  50.823  52.158  1.00  0.00           H  
ATOM    762  HG3 GLU A  50      65.634  51.050  53.780  1.00  0.00           H  
ATOM    763  N   ASN A  51      64.577  47.311  55.558  1.00  0.00           N  
ATOM    764  CA  ASN A  51      63.889  47.036  56.830  1.00  0.00           C  
ATOM    765  C   ASN A  51      64.037  48.175  57.864  1.00  0.00           C  
ATOM    766  O   ASN A  51      63.047  48.486  58.519  1.00  0.00           O  
ATOM    767  CB  ASN A  51      64.244  45.599  57.325  1.00  0.00           C  
ATOM    768  CG  ASN A  51      63.956  45.271  58.804  1.00  0.00           C  
ATOM    769  ND2 ASN A  51      63.324  44.161  59.131  1.00  0.00           N  
ATOM    770  OD1 ASN A  51      64.380  45.974  59.710  1.00  0.00           O  
ATOM    771  H   ASN A  51      65.179  46.577  55.215  1.00  0.00           H  
ATOM    772  HA  ASN A  51      62.847  46.981  56.519  1.00  0.00           H  
ATOM    773  HB2 ASN A  51      63.751  44.866  56.687  1.00  0.00           H  
ATOM    774  HB3 ASN A  51      65.310  45.432  57.184  1.00  0.00           H  
ATOM    775 HD21 ASN A  51      62.915  43.466  58.494  1.00  0.00           H  
ATOM    776 HD22 ASN A  51      63.210  43.942  60.116  1.00  0.00           H  
ATOM    777  N   GLY A  52      65.221  48.795  57.981  1.00  0.00           N  
ATOM    778  CA  GLY A  52      65.484  49.865  58.953  1.00  0.00           C  
ATOM    779  C   GLY A  52      64.536  51.060  58.774  1.00  0.00           C  
ATOM    780  O   GLY A  52      63.744  51.323  59.683  1.00  0.00           O  
ATOM    781  H   GLY A  52      66.009  48.458  57.441  1.00  0.00           H  
ATOM    782  HA2 GLY A  52      65.332  49.479  59.958  1.00  0.00           H  
ATOM    783  HA3 GLY A  52      66.523  50.187  58.882  1.00  0.00           H  
ATOM    784  N   PRO A  53      64.538  51.728  57.602  1.00  0.00           N  
ATOM    785  CA  PRO A  53      63.475  52.660  57.204  1.00  0.00           C  
ATOM    786  C   PRO A  53      62.039  52.104  57.226  1.00  0.00           C  
ATOM    787  O   PRO A  53      61.156  52.859  57.621  1.00  0.00           O  
ATOM    788  CB  PRO A  53      63.912  53.132  55.811  1.00  0.00           C  
ATOM    789  CG  PRO A  53      65.428  53.060  55.871  1.00  0.00           C  
ATOM    790  CD  PRO A  53      65.669  51.785  56.678  1.00  0.00           C  
ATOM    791  HA  PRO A  53      63.525  53.505  57.894  1.00  0.00           H  
ATOM    792  HB2 PRO A  53      63.548  52.448  55.042  1.00  0.00           H  
ATOM    793  HB3 PRO A  53      63.545  54.130  55.576  1.00  0.00           H  
ATOM    794  HG2 PRO A  53      65.905  53.065  54.891  1.00  0.00           H  
ATOM    795  HG3 PRO A  53      65.809  53.919  56.425  1.00  0.00           H  
ATOM    796  HD2 PRO A  53      65.651  50.899  56.046  1.00  0.00           H  
ATOM    797  HD3 PRO A  53      66.635  51.818  57.184  1.00  0.00           H  
ATOM    798  N   ARG A  54      61.813  50.836  56.834  1.00  0.00           N  
ATOM    799  CA  ARG A  54      60.493  50.188  56.871  1.00  0.00           C  
ATOM    800  C   ARG A  54      59.901  50.168  58.287  1.00  0.00           C  
ATOM    801  O   ARG A  54      58.908  50.847  58.522  1.00  0.00           O  
ATOM    802  CB  ARG A  54      60.520  48.767  56.253  1.00  0.00           C  
ATOM    803  CG  ARG A  54      59.120  48.206  55.931  1.00  0.00           C  
ATOM    804  CD  ARG A  54      59.079  46.694  55.680  1.00  0.00           C  
ATOM    805  NE  ARG A  54      59.231  45.907  56.919  1.00  0.00           N  
ATOM    806  CZ  ARG A  54      60.095  44.908  57.149  1.00  0.00           C  
ATOM    807  NH1 ARG A  54      59.987  44.169  58.250  1.00  0.00           N  
ATOM    808  NH2 ARG A  54      61.066  44.632  56.285  1.00  0.00           N1+
ATOM    809  H   ARG A  54      62.578  50.278  56.465  1.00  0.00           H  
ATOM    810  HA  ARG A  54      59.809  50.789  56.272  1.00  0.00           H  
ATOM    811  HB2 ARG A  54      61.107  48.762  55.334  1.00  0.00           H  
ATOM    812  HB3 ARG A  54      61.013  48.084  56.940  1.00  0.00           H  
ATOM    813  HG2 ARG A  54      58.472  48.396  56.788  1.00  0.00           H  
ATOM    814  HG3 ARG A  54      58.674  48.733  55.095  1.00  0.00           H  
ATOM    815  HD2 ARG A  54      58.202  46.387  55.112  1.00  0.00           H  
ATOM    816  HD3 ARG A  54      59.928  46.469  55.038  1.00  0.00           H  
ATOM    817  HE  ARG A  54      58.533  46.101  57.624  1.00  0.00           H  
ATOM    818 HH11 ARG A  54      59.258  44.292  58.931  1.00  0.00           H  
ATOM    819 HH12 ARG A  54      60.672  43.423  58.443  1.00  0.00           H  
ATOM    820 HH21 ARG A  54      61.234  45.180  55.462  1.00  0.00           H  
ATOM    821 HH22 ARG A  54      61.552  43.708  56.337  1.00  0.00           H  
ATOM    822  N   VAL A  55      60.538  49.420  59.195  1.00  0.00           N  
ATOM    823  CA  VAL A  55      60.103  49.193  60.570  1.00  0.00           C  
ATOM    824  C   VAL A  55      59.967  50.515  61.349  1.00  0.00           C  
ATOM    825  O   VAL A  55      58.961  50.736  62.020  1.00  0.00           O  
ATOM    826  CB  VAL A  55      61.089  48.228  61.303  1.00  0.00           C  
ATOM    827  CG1 VAL A  55      60.925  48.121  62.836  1.00  0.00           C  
ATOM    828  CG2 VAL A  55      61.022  46.814  60.692  1.00  0.00           C  
ATOM    829  H   VAL A  55      61.411  48.964  58.928  1.00  0.00           H  
ATOM    830  HA  VAL A  55      59.117  48.727  60.530  1.00  0.00           H  
ATOM    831  HB  VAL A  55      62.102  48.598  61.131  1.00  0.00           H  
ATOM    832 HG11 VAL A  55      61.617  47.387  63.251  1.00  0.00           H  
ATOM    833 HG12 VAL A  55      61.131  49.064  63.342  1.00  0.00           H  
ATOM    834 HG13 VAL A  55      59.916  47.806  63.103  1.00  0.00           H  
ATOM    835 HG21 VAL A  55      61.753  46.147  61.151  1.00  0.00           H  
ATOM    836 HG22 VAL A  55      60.036  46.370  60.827  1.00  0.00           H  
ATOM    837 HG23 VAL A  55      61.233  46.821  59.622  1.00  0.00           H  
ATOM    838  N   ASN A  56      60.955  51.406  61.219  1.00  0.00           N  
ATOM    839  CA  ASN A  56      60.931  52.691  61.920  1.00  0.00           C  
ATOM    840  C   ASN A  56      59.871  53.646  61.347  1.00  0.00           C  
ATOM    841  O   ASN A  56      59.338  54.435  62.122  1.00  0.00           O  
ATOM    842  CB  ASN A  56      62.344  53.301  61.990  1.00  0.00           C  
ATOM    843  CG  ASN A  56      63.233  52.513  62.956  1.00  0.00           C  
ATOM    844  ND2 ASN A  56      64.089  51.640  62.443  1.00  0.00           N  
ATOM    845  OD1 ASN A  56      63.113  52.654  64.171  1.00  0.00           O  
ATOM    846  H   ASN A  56      61.748  51.204  60.620  1.00  0.00           H  
ATOM    847  HA  ASN A  56      60.634  52.458  62.946  1.00  0.00           H  
ATOM    848  HB2 ASN A  56      62.794  53.387  61.000  1.00  0.00           H  
ATOM    849  HB3 ASN A  56      62.281  54.319  62.378  1.00  0.00           H  
ATOM    850 HD21 ASN A  56      64.120  51.515  61.432  1.00  0.00           H  
ATOM    851 HD22 ASN A  56      64.724  51.106  63.019  1.00  0.00           H  
ATOM    852  N   PHE A  57      59.513  53.523  60.061  1.00  0.00           N  
ATOM    853  CA  PHE A  57      58.345  54.194  59.491  1.00  0.00           C  
ATOM    854  C   PHE A  57      57.032  53.549  59.971  1.00  0.00           C  
ATOM    855  O   PHE A  57      56.219  54.236  60.592  1.00  0.00           O  
ATOM    856  CB  PHE A  57      58.435  54.266  57.950  1.00  0.00           C  
ATOM    857  CG  PHE A  57      57.281  54.981  57.266  1.00  0.00           C  
ATOM    858  CD1 PHE A  57      57.175  56.384  57.354  1.00  0.00           C  
ATOM    859  CD2 PHE A  57      56.236  54.248  56.665  1.00  0.00           C  
ATOM    860  CE1 PHE A  57      56.084  57.035  56.797  1.00  0.00           C  
ATOM    861  CE2 PHE A  57      55.151  54.918  56.115  1.00  0.00           C  
ATOM    862  CZ  PHE A  57      55.081  56.305  56.173  1.00  0.00           C  
ATOM    863  H   PHE A  57      59.971  52.843  59.464  1.00  0.00           H  
ATOM    864  HA  PHE A  57      58.349  55.225  59.850  1.00  0.00           H  
ATOM    865  HB2 PHE A  57      59.343  54.797  57.673  1.00  0.00           H  
ATOM    866  HB3 PHE A  57      58.532  53.269  57.521  1.00  0.00           H  
ATOM    867  HD1 PHE A  57      57.944  56.959  57.851  1.00  0.00           H  
ATOM    868  HD2 PHE A  57      56.276  53.169  56.620  1.00  0.00           H  
ATOM    869  HE1 PHE A  57      56.017  58.112  56.844  1.00  0.00           H  
ATOM    870  HE2 PHE A  57      54.357  54.360  55.639  1.00  0.00           H  
ATOM    871  HZ  PHE A  57      54.241  56.818  55.734  1.00  0.00           H  
ATOM    872  N   THR A  58      56.843  52.251  59.691  1.00  0.00           N  
ATOM    873  CA  THR A  58      55.575  51.555  59.889  1.00  0.00           C  
ATOM    874  C   THR A  58      55.150  51.472  61.364  1.00  0.00           C  
ATOM    875  O   THR A  58      53.978  51.720  61.648  1.00  0.00           O  
ATOM    876  CB  THR A  58      55.551  50.138  59.261  1.00  0.00           C  
ATOM    877  CG2 THR A  58      55.681  50.156  57.731  1.00  0.00           C  
ATOM    878  OG1 THR A  58      56.533  49.248  59.774  1.00  0.00           O  
ATOM    879  H   THR A  58      57.578  51.699  59.245  1.00  0.00           H  
ATOM    880  HA  THR A  58      54.820  52.134  59.359  1.00  0.00           H  
ATOM    881  HB  THR A  58      54.576  49.716  59.488  1.00  0.00           H  
ATOM    882  HG1 THR A  58      56.243  48.877  60.644  1.00  0.00           H  
ATOM    883 HG21 THR A  58      55.616  49.148  57.323  1.00  0.00           H  
ATOM    884 HG22 THR A  58      54.878  50.742  57.281  1.00  0.00           H  
ATOM    885 HG23 THR A  58      56.623  50.590  57.401  1.00  0.00           H  
ATOM    886  N   GLU A  59      56.081  51.210  62.292  1.00  0.00           N  
ATOM    887  CA  GLU A  59      55.734  51.135  63.708  1.00  0.00           C  
ATOM    888  C   GLU A  59      55.509  52.538  64.308  1.00  0.00           C  
ATOM    889  O   GLU A  59      54.726  52.659  65.249  1.00  0.00           O  
ATOM    890  CB  GLU A  59      56.744  50.285  64.512  1.00  0.00           C  
ATOM    891  CG  GLU A  59      57.095  48.884  63.936  1.00  0.00           C  
ATOM    892  CD  GLU A  59      55.937  48.117  63.303  1.00  0.00           C  
ATOM    893  OE1 GLU A  59      55.943  47.982  62.063  1.00  0.00           O  
ATOM    894  OE2 GLU A  59      55.056  47.655  64.052  1.00  0.00           O1-
ATOM    895  H   GLU A  59      57.039  50.990  62.026  1.00  0.00           H  
ATOM    896  HA  GLU A  59      54.779  50.614  63.785  1.00  0.00           H  
ATOM    897  HB2 GLU A  59      57.668  50.848  64.643  1.00  0.00           H  
ATOM    898  HB3 GLU A  59      56.343  50.145  65.517  1.00  0.00           H  
ATOM    899  HG2 GLU A  59      57.868  48.967  63.181  1.00  0.00           H  
ATOM    900  HG3 GLU A  59      57.534  48.270  64.722  1.00  0.00           H  
ATOM    901  N   TYR A  60      56.131  53.580  63.731  1.00  0.00           N  
ATOM    902  CA  TYR A  60      55.875  54.980  64.080  1.00  0.00           C  
ATOM    903  C   TYR A  60      54.434  55.395  63.743  1.00  0.00           C  
ATOM    904  O   TYR A  60      53.747  55.902  64.632  1.00  0.00           O  
ATOM    905  CB  TYR A  60      56.942  55.918  63.470  1.00  0.00           C  
ATOM    906  CG  TYR A  60      56.713  57.415  63.636  1.00  0.00           C  
ATOM    907  CD1 TYR A  60      57.185  58.081  64.785  1.00  0.00           C  
ATOM    908  CD2 TYR A  60      56.039  58.147  62.634  1.00  0.00           C  
ATOM    909  CE1 TYR A  60      56.985  59.468  64.931  1.00  0.00           C  
ATOM    910  CE2 TYR A  60      55.830  59.531  62.784  1.00  0.00           C  
ATOM    911  CZ  TYR A  60      56.307  60.194  63.932  1.00  0.00           C  
ATOM    912  OH  TYR A  60      56.116  61.536  64.084  1.00  0.00           O  
ATOM    913  H   TYR A  60      56.702  53.413  62.913  1.00  0.00           H  
ATOM    914  HA  TYR A  60      55.979  55.056  65.165  1.00  0.00           H  
ATOM    915  HB2 TYR A  60      57.915  55.677  63.898  1.00  0.00           H  
ATOM    916  HB3 TYR A  60      57.036  55.732  62.402  1.00  0.00           H  
ATOM    917  HD1 TYR A  60      57.707  57.535  65.558  1.00  0.00           H  
ATOM    918  HD2 TYR A  60      55.675  57.648  61.746  1.00  0.00           H  
ATOM    919  HE1 TYR A  60      57.355  59.972  65.814  1.00  0.00           H  
ATOM    920  HE2 TYR A  60      55.307  60.074  62.009  1.00  0.00           H  
ATOM    921  HH  TYR A  60      55.636  61.933  63.345  1.00  0.00           H  
ATOM    922  N   VAL A  61      53.969  55.142  62.508  1.00  0.00           N  
ATOM    923  CA  VAL A  61      52.575  55.406  62.140  1.00  0.00           C  
ATOM    924  C   VAL A  61      51.583  54.545  62.950  1.00  0.00           C  
ATOM    925  O   VAL A  61      50.633  55.101  63.494  1.00  0.00           O  
ATOM    926  CB  VAL A  61      52.282  55.346  60.607  1.00  0.00           C  
ATOM    927  CG1 VAL A  61      52.763  54.066  59.918  1.00  0.00           C  
ATOM    928  CG2 VAL A  61      50.797  55.548  60.258  1.00  0.00           C  
ATOM    929  H   VAL A  61      54.571  54.717  61.809  1.00  0.00           H  
ATOM    930  HA  VAL A  61      52.388  56.439  62.435  1.00  0.00           H  
ATOM    931  HB  VAL A  61      52.824  56.177  60.153  1.00  0.00           H  
ATOM    932 HG11 VAL A  61      52.557  54.088  58.849  1.00  0.00           H  
ATOM    933 HG12 VAL A  61      53.834  53.960  60.028  1.00  0.00           H  
ATOM    934 HG13 VAL A  61      52.281  53.180  60.327  1.00  0.00           H  
ATOM    935 HG21 VAL A  61      50.641  55.627  59.186  1.00  0.00           H  
ATOM    936 HG22 VAL A  61      50.194  54.703  60.588  1.00  0.00           H  
ATOM    937 HG23 VAL A  61      50.393  56.447  60.717  1.00  0.00           H  
ATOM    938  N   LYS A  62      51.862  53.243  63.109  1.00  0.00           N  
ATOM    939  CA  LYS A  62      51.051  52.306  63.892  1.00  0.00           C  
ATOM    940  C   LYS A  62      50.834  52.782  65.344  1.00  0.00           C  
ATOM    941  O   LYS A  62      49.698  52.782  65.817  1.00  0.00           O  
ATOM    942  CB  LYS A  62      51.736  50.927  63.843  1.00  0.00           C  
ATOM    943  CG  LYS A  62      50.907  49.713  64.292  1.00  0.00           C  
ATOM    944  CD  LYS A  62      51.837  48.502  64.503  1.00  0.00           C  
ATOM    945  CE  LYS A  62      51.239  47.105  64.262  1.00  0.00           C  
ATOM    946  NZ  LYS A  62      49.941  46.894  64.924  1.00  0.00           N1+
ATOM    947  H   LYS A  62      52.666  52.851  62.626  1.00  0.00           H  
ATOM    948  HA  LYS A  62      50.072  52.237  63.415  1.00  0.00           H  
ATOM    949  HB2 LYS A  62      52.036  50.717  62.817  1.00  0.00           H  
ATOM    950  HB3 LYS A  62      52.655  50.977  64.427  1.00  0.00           H  
ATOM    951  HG2 LYS A  62      50.357  49.931  65.208  1.00  0.00           H  
ATOM    952  HG3 LYS A  62      50.165  49.495  63.523  1.00  0.00           H  
ATOM    953  HD2 LYS A  62      52.702  48.599  63.846  1.00  0.00           H  
ATOM    954  HD3 LYS A  62      52.244  48.542  65.514  1.00  0.00           H  
ATOM    955  HE2 LYS A  62      51.108  46.936  63.194  1.00  0.00           H  
ATOM    956  HE3 LYS A  62      51.948  46.351  64.608  1.00  0.00           H  
ATOM    957  HZ1 LYS A  62      49.703  45.917  64.888  1.00  0.00           H  
ATOM    958  HZ2 LYS A  62      49.957  47.185  65.885  1.00  0.00           H  
ATOM    959  HZ3 LYS A  62      49.230  47.391  64.404  1.00  0.00           H  
ATOM    960  N   CYS A  63      51.912  53.236  66.002  1.00  0.00           N  
ATOM    961  CA  CYS A  63      51.868  53.797  67.352  1.00  0.00           C  
ATOM    962  C   CYS A  63      51.133  55.150  67.402  1.00  0.00           C  
ATOM    963  O   CYS A  63      50.350  55.361  68.325  1.00  0.00           O  
ATOM    964  CB  CYS A  63      53.264  53.934  67.988  1.00  0.00           C  
ATOM    965  SG  CYS A  63      54.000  52.293  68.248  1.00  0.00           S  
ATOM    966  H   CYS A  63      52.825  53.191  65.559  1.00  0.00           H  
ATOM    967  HA  CYS A  63      51.292  53.106  67.973  1.00  0.00           H  
ATOM    968  HB2 CYS A  63      53.923  54.533  67.356  1.00  0.00           H  
ATOM    969  HB3 CYS A  63      53.200  54.440  68.953  1.00  0.00           H  
ATOM    970  HG  CYS A  63      54.333  52.126  66.955  1.00  0.00           H  
ATOM    971  N   ASN A  64      51.368  56.039  66.424  1.00  0.00           N  
ATOM    972  CA  ASN A  64      50.721  57.359  66.355  1.00  0.00           C  
ATOM    973  C   ASN A  64      49.217  57.255  66.074  1.00  0.00           C  
ATOM    974  O   ASN A  64      48.451  57.996  66.688  1.00  0.00           O  
ATOM    975  CB  ASN A  64      51.412  58.266  65.313  1.00  0.00           C  
ATOM    976  CG  ASN A  64      52.627  59.000  65.880  1.00  0.00           C  
ATOM    977  ND2 ASN A  64      53.814  58.434  65.735  1.00  0.00           N  
ATOM    978  OD1 ASN A  64      52.498  60.082  66.447  1.00  0.00           O  
ATOM    979  H   ASN A  64      52.016  55.804  65.679  1.00  0.00           H  
ATOM    980  HA  ASN A  64      50.876  57.792  67.346  1.00  0.00           H  
ATOM    981  HB2 ASN A  64      51.656  57.720  64.402  1.00  0.00           H  
ATOM    982  HB3 ASN A  64      50.721  59.052  65.002  1.00  0.00           H  
ATOM    983 HD21 ASN A  64      53.894  57.523  65.280  1.00  0.00           H  
ATOM    984 HD22 ASN A  64      54.656  58.894  66.047  1.00  0.00           H  
ATOM    985  N   LEU A  65      48.794  56.347  65.188  1.00  0.00           N  
ATOM    986  CA  LEU A  65      47.375  56.107  64.918  1.00  0.00           C  
ATOM    987  C   LEU A  65      46.676  55.445  66.118  1.00  0.00           C  
ATOM    988  O   LEU A  65      45.574  55.862  66.472  1.00  0.00           O  
ATOM    989  CB  LEU A  65      47.181  55.302  63.621  1.00  0.00           C  
ATOM    990  CG  LEU A  65      47.682  56.005  62.341  1.00  0.00           C  
ATOM    991  CD1 LEU A  65      47.483  55.083  61.130  1.00  0.00           C  
ATOM    992  CD2 LEU A  65      47.062  57.395  62.114  1.00  0.00           C  
ATOM    993  H   LEU A  65      49.469  55.792  64.660  1.00  0.00           H  
ATOM    994  HA  LEU A  65      46.896  57.077  64.778  1.00  0.00           H  
ATOM    995  HB2 LEU A  65      47.666  54.329  63.723  1.00  0.00           H  
ATOM    996  HB3 LEU A  65      46.117  55.098  63.499  1.00  0.00           H  
ATOM    997  HG  LEU A  65      48.751  56.172  62.429  1.00  0.00           H  
ATOM    998 HD11 LEU A  65      47.874  55.535  60.218  1.00  0.00           H  
ATOM    999 HD12 LEU A  65      48.008  54.138  61.271  1.00  0.00           H  
ATOM   1000 HD13 LEU A  65      46.432  54.848  60.972  1.00  0.00           H  
ATOM   1001 HD21 LEU A  65      46.954  57.620  61.053  1.00  0.00           H  
ATOM   1002 HD22 LEU A  65      46.081  57.488  62.580  1.00  0.00           H  
ATOM   1003 HD23 LEU A  65      47.701  58.174  62.532  1.00  0.00           H  
ATOM   1004  N   MET A  66      47.356  54.501  66.786  1.00  0.00           N  
ATOM   1005  CA  MET A  66      46.903  53.910  68.047  1.00  0.00           C  
ATOM   1006  C   MET A  66      46.744  54.968  69.157  1.00  0.00           C  
ATOM   1007  O   MET A  66      45.713  54.983  69.827  1.00  0.00           O  
ATOM   1008  CB  MET A  66      47.856  52.766  68.453  1.00  0.00           C  
ATOM   1009  CG  MET A  66      47.457  51.985  69.718  1.00  0.00           C  
ATOM   1010  SD  MET A  66      48.726  50.828  70.316  1.00  0.00           S  
ATOM   1011  CE  MET A  66      48.914  49.740  68.874  1.00  0.00           C  
ATOM   1012  H   MET A  66      48.249  54.181  66.426  1.00  0.00           H  
ATOM   1013  HA  MET A  66      45.917  53.477  67.862  1.00  0.00           H  
ATOM   1014  HB2 MET A  66      47.906  52.064  67.621  1.00  0.00           H  
ATOM   1015  HB3 MET A  66      48.866  53.155  68.582  1.00  0.00           H  
ATOM   1016  HG2 MET A  66      47.243  52.664  70.543  1.00  0.00           H  
ATOM   1017  HG3 MET A  66      46.536  51.431  69.534  1.00  0.00           H  
ATOM   1018  HE1 MET A  66      49.566  48.901  69.119  1.00  0.00           H  
ATOM   1019  HE2 MET A  66      47.948  49.342  68.561  1.00  0.00           H  
ATOM   1020  HE3 MET A  66      49.359  50.276  68.035  1.00  0.00           H  
ATOM   1021  N   LEU A  67      47.740  55.855  69.303  1.00  0.00           N  
ATOM   1022  CA  LEU A  67      47.733  56.987  70.231  1.00  0.00           C  
ATOM   1023  C   LEU A  67      46.593  57.980  69.939  1.00  0.00           C  
ATOM   1024  O   LEU A  67      45.921  58.406  70.879  1.00  0.00           O  
ATOM   1025  CB  LEU A  67      49.127  57.661  70.237  1.00  0.00           C  
ATOM   1026  CG  LEU A  67      49.305  58.867  71.189  1.00  0.00           C  
ATOM   1027  CD1 LEU A  67      49.018  58.505  72.661  1.00  0.00           C  
ATOM   1028  CD2 LEU A  67      50.700  59.503  71.007  1.00  0.00           C  
ATOM   1029  H   LEU A  67      48.585  55.737  68.749  1.00  0.00           H  
ATOM   1030  HA  LEU A  67      47.550  56.572  71.224  1.00  0.00           H  
ATOM   1031  HB2 LEU A  67      49.879  56.911  70.484  1.00  0.00           H  
ATOM   1032  HB3 LEU A  67      49.353  57.989  69.223  1.00  0.00           H  
ATOM   1033  HG  LEU A  67      48.589  59.637  70.900  1.00  0.00           H  
ATOM   1034 HD11 LEU A  67      49.719  58.972  73.354  1.00  0.00           H  
ATOM   1035 HD12 LEU A  67      48.022  58.841  72.951  1.00  0.00           H  
ATOM   1036 HD13 LEU A  67      49.063  57.430  72.838  1.00  0.00           H  
ATOM   1037 HD21 LEU A  67      50.613  60.566  70.778  1.00  0.00           H  
ATOM   1038 HD22 LEU A  67      51.325  59.416  71.896  1.00  0.00           H  
ATOM   1039 HD23 LEU A  67      51.257  59.048  70.187  1.00  0.00           H  
ATOM   1040  N   ASN A  68      46.350  58.285  68.654  1.00  0.00           N  
ATOM   1041  CA  ASN A  68      45.192  59.064  68.190  1.00  0.00           C  
ATOM   1042  C   ASN A  68      43.881  58.420  68.657  1.00  0.00           C  
ATOM   1043  O   ASN A  68      43.152  59.071  69.400  1.00  0.00           O  
ATOM   1044  CB  ASN A  68      45.208  59.247  66.652  1.00  0.00           C  
ATOM   1045  CG  ASN A  68      45.972  60.481  66.177  1.00  0.00           C  
ATOM   1046  ND2 ASN A  68      47.149  60.304  65.594  1.00  0.00           N  
ATOM   1047  OD1 ASN A  68      45.487  61.601  66.305  1.00  0.00           O  
ATOM   1048  H   ASN A  68      46.981  57.930  67.942  1.00  0.00           H  
ATOM   1049  HA  ASN A  68      45.319  60.039  68.667  1.00  0.00           H  
ATOM   1050  HB2 ASN A  68      45.544  58.351  66.139  1.00  0.00           H  
ATOM   1051  HB3 ASN A  68      44.187  59.404  66.300  1.00  0.00           H  
ATOM   1052 HD21 ASN A  68      47.598  59.393  65.629  1.00  0.00           H  
ATOM   1053 HD22 ASN A  68      47.673  61.089  65.237  1.00  0.00           H  
ATOM   1054  N   ARG A  69      43.631  57.152  68.295  1.00  0.00           N  
ATOM   1055  CA  ARG A  69      42.423  56.424  68.706  1.00  0.00           C  
ATOM   1056  C   ARG A  69      42.260  56.304  70.236  1.00  0.00           C  
ATOM   1057  O   ARG A  69      41.128  56.331  70.716  1.00  0.00           O  
ATOM   1058  CB  ARG A  69      42.349  55.037  68.041  1.00  0.00           C  
ATOM   1059  CG  ARG A  69      42.241  55.083  66.504  1.00  0.00           C  
ATOM   1060  CD  ARG A  69      41.983  53.703  65.883  1.00  0.00           C  
ATOM   1061  NE  ARG A  69      43.107  52.775  66.069  1.00  0.00           N  
ATOM   1062  CZ  ARG A  69      44.105  52.561  65.203  1.00  0.00           C  
ATOM   1063  NH1 ARG A  69      44.987  51.596  65.454  1.00  0.00           N  
ATOM   1064  NH2 ARG A  69      44.231  53.286  64.091  1.00  0.00           N1+
ATOM   1065  H   ARG A  69      44.299  56.655  67.709  1.00  0.00           H  
ATOM   1066  HA  ARG A  69      41.571  57.002  68.343  1.00  0.00           H  
ATOM   1067  HB2 ARG A  69      43.205  54.429  68.341  1.00  0.00           H  
ATOM   1068  HB3 ARG A  69      41.464  54.527  68.424  1.00  0.00           H  
ATOM   1069  HG2 ARG A  69      41.473  55.780  66.169  1.00  0.00           H  
ATOM   1070  HG3 ARG A  69      43.175  55.471  66.106  1.00  0.00           H  
ATOM   1071  HD2 ARG A  69      41.163  53.245  66.437  1.00  0.00           H  
ATOM   1072  HD3 ARG A  69      41.632  53.755  64.853  1.00  0.00           H  
ATOM   1073  HE  ARG A  69      43.037  52.197  66.895  1.00  0.00           H  
ATOM   1074 HH11 ARG A  69      44.928  51.009  66.269  1.00  0.00           H  
ATOM   1075 HH12 ARG A  69      45.641  51.298  64.724  1.00  0.00           H  
ATOM   1076 HH21 ARG A  69      43.587  54.041  63.864  1.00  0.00           H  
ATOM   1077 HH22 ARG A  69      44.944  53.085  63.410  1.00  0.00           H  
ATOM   1078  N   MET A  70      43.374  56.215  70.977  1.00  0.00           N  
ATOM   1079  CA  MET A  70      43.401  56.225  72.441  1.00  0.00           C  
ATOM   1080  C   MET A  70      42.912  57.570  73.016  1.00  0.00           C  
ATOM   1081  O   MET A  70      42.000  57.581  73.841  1.00  0.00           O  
ATOM   1082  CB  MET A  70      44.816  55.863  72.947  1.00  0.00           C  
ATOM   1083  CG  MET A  70      44.867  55.367  74.401  1.00  0.00           C  
ATOM   1084  SD  MET A  70      44.068  53.759  74.699  1.00  0.00           S  
ATOM   1085  CE  MET A  70      45.129  52.659  73.716  1.00  0.00           C  
ATOM   1086  H   MET A  70      44.267  56.124  70.503  1.00  0.00           H  
ATOM   1087  HA  MET A  70      42.707  55.448  72.767  1.00  0.00           H  
ATOM   1088  HB2 MET A  70      45.248  55.092  72.312  1.00  0.00           H  
ATOM   1089  HB3 MET A  70      45.485  56.718  72.845  1.00  0.00           H  
ATOM   1090  HG2 MET A  70      45.908  55.289  74.717  1.00  0.00           H  
ATOM   1091  HG3 MET A  70      44.411  56.104  75.063  1.00  0.00           H  
ATOM   1092  HE1 MET A  70      44.862  51.618  73.899  1.00  0.00           H  
ATOM   1093  HE2 MET A  70      45.015  52.849  72.649  1.00  0.00           H  
ATOM   1094  HE3 MET A  70      46.178  52.792  73.983  1.00  0.00           H  
ATOM   1095  N   ARG A  71      43.490  58.680  72.531  1.00  0.00           N  
ATOM   1096  CA  ARG A  71      43.101  60.053  72.883  1.00  0.00           C  
ATOM   1097  C   ARG A  71      41.670  60.406  72.431  1.00  0.00           C  
ATOM   1098  O   ARG A  71      40.994  61.182  73.103  1.00  0.00           O  
ATOM   1099  CB  ARG A  71      44.104  61.054  72.271  1.00  0.00           C  
ATOM   1100  CG  ARG A  71      45.513  61.011  72.888  1.00  0.00           C  
ATOM   1101  CD  ARG A  71      46.513  61.838  72.065  1.00  0.00           C  
ATOM   1102  NE  ARG A  71      47.807  61.998  72.746  1.00  0.00           N  
ATOM   1103  CZ  ARG A  71      48.919  62.524  72.210  1.00  0.00           C  
ATOM   1104  NH1 ARG A  71      48.935  62.955  70.947  1.00  0.00           N  
ATOM   1105  NH2 ARG A  71      50.021  62.623  72.952  1.00  0.00           N1+
ATOM   1106  H   ARG A  71      44.223  58.583  71.832  1.00  0.00           H  
ATOM   1107  HA  ARG A  71      43.136  60.142  73.971  1.00  0.00           H  
ATOM   1108  HB2 ARG A  71      44.165  60.886  71.194  1.00  0.00           H  
ATOM   1109  HB3 ARG A  71      43.721  62.069  72.392  1.00  0.00           H  
ATOM   1110  HG2 ARG A  71      45.516  61.287  73.943  1.00  0.00           H  
ATOM   1111  HG3 ARG A  71      45.846  59.976  72.852  1.00  0.00           H  
ATOM   1112  HD2 ARG A  71      46.751  61.254  71.175  1.00  0.00           H  
ATOM   1113  HD3 ARG A  71      46.092  62.780  71.713  1.00  0.00           H  
ATOM   1114  HE  ARG A  71      47.817  61.717  73.718  1.00  0.00           H  
ATOM   1115 HH11 ARG A  71      48.115  62.911  70.363  1.00  0.00           H  
ATOM   1116 HH12 ARG A  71      49.756  63.364  70.526  1.00  0.00           H  
ATOM   1117 HH21 ARG A  71      50.055  62.313  73.912  1.00  0.00           H  
ATOM   1118 HH22 ARG A  71      50.878  63.020  72.597  1.00  0.00           H  
ATOM   1119  N   GLN A  72      41.236  59.828  71.306  1.00  0.00           N  
ATOM   1120  CA  GLN A  72      39.904  59.979  70.724  1.00  0.00           C  
ATOM   1121  C   GLN A  72      38.849  59.028  71.330  1.00  0.00           C  
ATOM   1122  O   GLN A  72      37.695  59.072  70.901  1.00  0.00           O  
ATOM   1123  CB  GLN A  72      40.021  59.882  69.185  1.00  0.00           C  
ATOM   1124  CG  GLN A  72      40.675  61.144  68.572  1.00  0.00           C  
ATOM   1125  CD  GLN A  72      41.575  60.884  67.362  1.00  0.00           C  
ATOM   1126  NE2 GLN A  72      42.569  61.743  67.170  1.00  0.00           N  
ATOM   1127  OE1 GLN A  72      41.393  59.934  66.604  1.00  0.00           O  
ATOM   1128  H   GLN A  72      41.904  59.292  70.756  1.00  0.00           H  
ATOM   1129  HA  GLN A  72      39.543  60.982  70.959  1.00  0.00           H  
ATOM   1130  HB2 GLN A  72      40.582  58.983  68.932  1.00  0.00           H  
ATOM   1131  HB3 GLN A  72      39.046  59.743  68.720  1.00  0.00           H  
ATOM   1132  HG2 GLN A  72      39.904  61.864  68.297  1.00  0.00           H  
ATOM   1133  HG3 GLN A  72      41.288  61.639  69.327  1.00  0.00           H  
ATOM   1134 HE21 GLN A  72      42.702  62.523  67.796  1.00  0.00           H  
ATOM   1135 HE22 GLN A  72      43.241  61.623  66.423  1.00  0.00           H  
ATOM   1136  N   HIS A  73      39.234  58.224  72.331  1.00  0.00           N  
ATOM   1137  CA  HIS A  73      38.377  57.345  73.139  1.00  0.00           C  
ATOM   1138  C   HIS A  73      37.739  56.200  72.324  1.00  0.00           C  
ATOM   1139  O   HIS A  73      36.569  55.867  72.520  1.00  0.00           O  
ATOM   1140  CB  HIS A  73      37.335  58.149  73.964  1.00  0.00           C  
ATOM   1141  CG  HIS A  73      37.885  59.120  74.987  1.00  0.00           C  
ATOM   1142  CD2 HIS A  73      39.164  59.377  75.434  1.00  0.00           C  
ATOM   1143  ND1 HIS A  73      37.068  59.970  75.717  1.00  0.00           N  
ATOM   1144  CE1 HIS A  73      37.844  60.678  76.540  1.00  0.00           C  
ATOM   1145  NE2 HIS A  73      39.131  60.365  76.424  1.00  0.00           N  
ATOM   1146  H   HIS A  73      40.211  58.233  72.594  1.00  0.00           H  
ATOM   1147  HA  HIS A  73      39.039  56.850  73.850  1.00  0.00           H  
ATOM   1148  HB2 HIS A  73      36.660  58.688  73.299  1.00  0.00           H  
ATOM   1149  HB3 HIS A  73      36.704  57.453  74.520  1.00  0.00           H  
ATOM   1150  HD1 HIS A  73      36.058  60.055  75.657  1.00  0.00           H  
ATOM   1151  HD2 HIS A  73      40.098  58.928  75.124  1.00  0.00           H  
ATOM   1152  HE1 HIS A  73      37.466  61.422  77.229  1.00  0.00           H  
ATOM   1153  N   GLY A  74      38.528  55.591  71.432  1.00  0.00           N  
ATOM   1154  CA  GLY A  74      38.143  54.401  70.672  1.00  0.00           C  
ATOM   1155  C   GLY A  74      37.396  54.746  69.375  1.00  0.00           C  
ATOM   1156  O   GLY A  74      36.959  53.835  68.673  1.00  0.00           O  
ATOM   1157  H   GLY A  74      39.478  55.936  71.289  1.00  0.00           H  
ATOM   1158  HA2 GLY A  74      39.048  53.849  70.413  1.00  0.00           H  
ATOM   1159  HA3 GLY A  74      37.530  53.730  71.277  1.00  0.00           H  
ATOM   1160  N   ARG A  75      37.252  56.035  69.036  1.00  0.00           N  
ATOM   1161  CA  ARG A  75      36.762  56.500  67.739  1.00  0.00           C  
ATOM   1162  C   ARG A  75      37.856  56.269  66.680  1.00  0.00           C  
ATOM   1163  O   ARG A  75      38.976  56.756  66.844  1.00  0.00           O  
ATOM   1164  CB  ARG A  75      36.349  57.982  67.860  1.00  0.00           C  
ATOM   1165  CG  ARG A  75      35.005  58.166  68.593  1.00  0.00           C  
ATOM   1166  CD  ARG A  75      34.801  59.539  69.251  1.00  0.00           C  
ATOM   1167  NE  ARG A  75      35.108  60.671  68.361  1.00  0.00           N  
ATOM   1168  CZ  ARG A  75      36.110  61.548  68.522  1.00  0.00           C  
ATOM   1169  NH1 ARG A  75      36.969  61.429  69.534  1.00  0.00           N  
ATOM   1170  NH2 ARG A  75      36.252  62.559  67.669  1.00  0.00           N1+
ATOM   1171  H   ARG A  75      37.643  56.736  69.649  1.00  0.00           H  
ATOM   1172  HA  ARG A  75      35.876  55.919  67.472  1.00  0.00           H  
ATOM   1173  HB2 ARG A  75      37.139  58.536  68.364  1.00  0.00           H  
ATOM   1174  HB3 ARG A  75      36.261  58.432  66.870  1.00  0.00           H  
ATOM   1175  HG2 ARG A  75      34.148  57.847  67.998  1.00  0.00           H  
ATOM   1176  HG3 ARG A  75      35.037  57.477  69.438  1.00  0.00           H  
ATOM   1177  HD2 ARG A  75      33.723  59.641  69.378  1.00  0.00           H  
ATOM   1178  HD3 ARG A  75      35.197  59.613  70.264  1.00  0.00           H  
ATOM   1179  HE  ARG A  75      34.467  60.784  67.583  1.00  0.00           H  
ATOM   1180 HH11 ARG A  75      36.968  60.602  70.130  1.00  0.00           H  
ATOM   1181 HH12 ARG A  75      37.655  62.138  69.736  1.00  0.00           H  
ATOM   1182 HH21 ARG A  75      35.621  62.697  66.892  1.00  0.00           H  
ATOM   1183 HH22 ARG A  75      36.986  63.246  67.755  1.00  0.00           H  
ATOM   1184  N   HIS A  76      37.522  55.479  65.653  1.00  0.00           N  
ATOM   1185  CA  HIS A  76      38.450  55.027  64.616  1.00  0.00           C  
ATOM   1186  C   HIS A  76      38.875  56.150  63.658  1.00  0.00           C  
ATOM   1187  O   HIS A  76      38.065  57.002  63.288  1.00  0.00           O  
ATOM   1188  CB  HIS A  76      37.847  53.836  63.844  1.00  0.00           C  
ATOM   1189  CG  HIS A  76      37.856  52.544  64.624  1.00  0.00           C  
ATOM   1190  CD2 HIS A  76      36.919  51.957  65.447  1.00  0.00           C  
ATOM   1191  ND1 HIS A  76      38.927  51.667  64.606  1.00  0.00           N  
ATOM   1192  CE1 HIS A  76      38.621  50.633  65.389  1.00  0.00           C  
ATOM   1193  NE2 HIS A  76      37.414  50.743  65.937  1.00  0.00           N  
ATOM   1194  H   HIS A  76      36.585  55.112  65.598  1.00  0.00           H  
ATOM   1195  HA  HIS A  76      39.351  54.670  65.119  1.00  0.00           H  
ATOM   1196  HB2 HIS A  76      36.827  54.060  63.530  1.00  0.00           H  
ATOM   1197  HB3 HIS A  76      38.410  53.664  62.924  1.00  0.00           H  
ATOM   1198  HD1 HIS A  76      39.819  51.729  64.059  1.00  0.00           H  
ATOM   1199  HD2 HIS A  76      35.939  52.317  65.729  1.00  0.00           H  
ATOM   1200  HE1 HIS A  76      39.286  49.794  65.547  1.00  0.00           H  
ATOM   1201  N   SER A  77      40.146  56.103  63.263  1.00  0.00           N  
ATOM   1202  CA  SER A  77      40.804  56.982  62.312  1.00  0.00           C  
ATOM   1203  C   SER A  77      40.541  56.468  60.881  1.00  0.00           C  
ATOM   1204  O   SER A  77      41.012  55.378  60.559  1.00  0.00           O  
ATOM   1205  CB  SER A  77      42.299  56.957  62.714  1.00  0.00           C  
ATOM   1206  OG  SER A  77      42.788  55.620  62.844  1.00  0.00           O  
ATOM   1207  H   SER A  77      40.748  55.348  63.565  1.00  0.00           H  
ATOM   1208  HA  SER A  77      40.424  58.002  62.410  1.00  0.00           H  
ATOM   1209  HB2 SER A  77      42.895  57.507  61.987  1.00  0.00           H  
ATOM   1210  HB3 SER A  77      42.436  57.469  63.667  1.00  0.00           H  
ATOM   1211  HG  SER A  77      42.606  55.180  61.997  1.00  0.00           H  
ATOM   1212  N   SER A  78      39.782  57.210  60.063  1.00  0.00           N  
ATOM   1213  CA  SER A  78      39.389  56.811  58.705  1.00  0.00           C  
ATOM   1214  C   SER A  78      40.573  56.697  57.717  1.00  0.00           C  
ATOM   1215  O   SER A  78      41.589  57.372  57.897  1.00  0.00           O  
ATOM   1216  CB  SER A  78      38.298  57.789  58.215  1.00  0.00           C  
ATOM   1217  OG  SER A  78      38.743  59.141  58.209  1.00  0.00           O  
ATOM   1218  H   SER A  78      39.443  58.117  60.347  1.00  0.00           H  
ATOM   1219  HA  SER A  78      38.936  55.820  58.780  1.00  0.00           H  
ATOM   1220  HB2 SER A  78      37.980  57.514  57.208  1.00  0.00           H  
ATOM   1221  HB3 SER A  78      37.410  57.705  58.845  1.00  0.00           H  
ATOM   1222  HG  SER A  78      38.003  59.691  57.915  1.00  0.00           H  
ATOM   1223  N   CYS A  79      40.408  55.860  56.685  1.00  0.00           N  
ATOM   1224  CA  CYS A  79      41.429  55.492  55.697  1.00  0.00           C  
ATOM   1225  C   CYS A  79      42.065  56.699  54.981  1.00  0.00           C  
ATOM   1226  O   CYS A  79      43.276  56.716  54.778  1.00  0.00           O  
ATOM   1227  CB  CYS A  79      40.876  54.517  54.638  1.00  0.00           C  
ATOM   1228  SG  CYS A  79      40.387  52.942  55.396  1.00  0.00           S  
ATOM   1229  H   CYS A  79      39.515  55.349  56.609  1.00  0.00           H  
ATOM   1230  HA  CYS A  79      42.228  54.986  56.241  1.00  0.00           H  
ATOM   1231  HB2 CYS A  79      40.009  54.950  54.140  1.00  0.00           H  
ATOM   1232  HB3 CYS A  79      41.616  54.312  53.865  1.00  0.00           H  
ATOM   1233  HG  CYS A  79      39.307  53.461  56.025  1.00  0.00           H  
ATOM   1234  N   ASP A  80      41.252  57.702  54.621  1.00  0.00           N  
ATOM   1235  CA  ASP A  80      41.727  58.933  53.975  1.00  0.00           C  
ATOM   1236  C   ASP A  80      42.608  59.771  54.927  1.00  0.00           C  
ATOM   1237  O   ASP A  80      43.637  60.305  54.509  1.00  0.00           O  
ATOM   1238  CB  ASP A  80      40.555  59.768  53.411  1.00  0.00           C  
ATOM   1239  CG  ASP A  80      40.987  61.009  52.627  1.00  0.00           C  
ATOM   1240  OD1 ASP A  80      41.301  60.872  51.429  1.00  0.00           O  
ATOM   1241  OD2 ASP A  80      40.932  62.114  53.200  1.00  0.00           O1-
ATOM   1242  H   ASP A  80      40.266  57.629  54.826  1.00  0.00           H  
ATOM   1243  HA  ASP A  80      42.355  58.640  53.130  1.00  0.00           H  
ATOM   1244  HB2 ASP A  80      39.919  59.160  52.766  1.00  0.00           H  
ATOM   1245  HB3 ASP A  80      39.892  60.085  54.217  1.00  0.00           H  
ATOM   1246  N   SER A  81      42.203  59.842  56.202  1.00  0.00           N  
ATOM   1247  CA  SER A  81      42.898  60.566  57.263  1.00  0.00           C  
ATOM   1248  C   SER A  81      44.274  59.938  57.567  1.00  0.00           C  
ATOM   1249  O   SER A  81      45.281  60.652  57.589  1.00  0.00           O  
ATOM   1250  CB  SER A  81      41.967  60.655  58.498  1.00  0.00           C  
ATOM   1251  OG  SER A  81      42.489  61.449  59.551  1.00  0.00           O  
ATOM   1252  H   SER A  81      41.407  59.290  56.491  1.00  0.00           H  
ATOM   1253  HA  SER A  81      43.073  61.581  56.900  1.00  0.00           H  
ATOM   1254  HB2 SER A  81      41.002  61.074  58.206  1.00  0.00           H  
ATOM   1255  HB3 SER A  81      41.760  59.664  58.901  1.00  0.00           H  
ATOM   1256  HG  SER A  81      41.809  61.519  60.236  1.00  0.00           H  
ATOM   1257  N   THR A  82      44.313  58.612  57.742  1.00  0.00           N  
ATOM   1258  CA  THR A  82      45.534  57.875  58.050  1.00  0.00           C  
ATOM   1259  C   THR A  82      46.515  57.835  56.853  1.00  0.00           C  
ATOM   1260  O   THR A  82      47.716  58.011  57.069  1.00  0.00           O  
ATOM   1261  CB  THR A  82      45.199  56.448  58.553  1.00  0.00           C  
ATOM   1262  CG2 THR A  82      44.348  56.465  59.830  1.00  0.00           C  
ATOM   1263  OG1 THR A  82      44.483  55.689  57.605  1.00  0.00           O  
ATOM   1264  H   THR A  82      43.469  58.047  57.673  1.00  0.00           H  
ATOM   1265  HA  THR A  82      46.040  58.400  58.863  1.00  0.00           H  
ATOM   1266  HB  THR A  82      46.131  55.919  58.752  1.00  0.00           H  
ATOM   1267  HG1 THR A  82      44.270  54.834  58.019  1.00  0.00           H  
ATOM   1268 HG21 THR A  82      44.223  55.465  60.245  1.00  0.00           H  
ATOM   1269 HG22 THR A  82      44.805  57.078  60.601  1.00  0.00           H  
ATOM   1270 HG23 THR A  82      43.354  56.870  59.652  1.00  0.00           H  
ATOM   1271  N   ALA A  83      46.001  57.728  55.616  1.00  0.00           N  
ATOM   1272  CA  ALA A  83      46.782  57.837  54.382  1.00  0.00           C  
ATOM   1273  C   ALA A  83      47.466  59.208  54.230  1.00  0.00           C  
ATOM   1274  O   ALA A  83      48.657  59.268  53.919  1.00  0.00           O  
ATOM   1275  CB  ALA A  83      45.883  57.550  53.171  1.00  0.00           C  
ATOM   1276  H   ALA A  83      45.012  57.514  55.513  1.00  0.00           H  
ATOM   1277  HA  ALA A  83      47.562  57.074  54.417  1.00  0.00           H  
ATOM   1278  HB1 ALA A  83      46.442  57.616  52.240  1.00  0.00           H  
ATOM   1279  HB2 ALA A  83      45.463  56.546  53.219  1.00  0.00           H  
ATOM   1280  HB3 ALA A  83      45.053  58.253  53.104  1.00  0.00           H  
ATOM   1281  N   ASN A  84      46.718  60.293  54.483  1.00  0.00           N  
ATOM   1282  CA  ASN A  84      47.238  61.664  54.413  1.00  0.00           C  
ATOM   1283  C   ASN A  84      48.242  61.967  55.536  1.00  0.00           C  
ATOM   1284  O   ASN A  84      49.185  62.721  55.298  1.00  0.00           O  
ATOM   1285  CB  ASN A  84      46.088  62.693  54.395  1.00  0.00           C  
ATOM   1286  CG  ASN A  84      45.529  62.919  52.990  1.00  0.00           C  
ATOM   1287  ND2 ASN A  84      44.428  62.268  52.651  1.00  0.00           N  
ATOM   1288  OD1 ASN A  84      46.089  63.689  52.212  1.00  0.00           O  
ATOM   1289  H   ASN A  84      45.737  60.174  54.714  1.00  0.00           H  
ATOM   1290  HA  ASN A  84      47.746  61.692  53.448  1.00  0.00           H  
ATOM   1291  HB2 ASN A  84      45.306  62.438  55.112  1.00  0.00           H  
ATOM   1292  HB3 ASN A  84      46.468  63.667  54.713  1.00  0.00           H  
ATOM   1293 HD21 ASN A  84      43.995  61.612  53.302  1.00  0.00           H  
ATOM   1294 HD22 ASN A  84      43.991  62.390  51.750  1.00  0.00           H  
ATOM   1295  N   PHE A  85      48.073  61.358  56.717  1.00  0.00           N  
ATOM   1296  CA  PHE A  85      49.061  61.415  57.798  1.00  0.00           C  
ATOM   1297  C   PHE A  85      50.424  60.810  57.396  1.00  0.00           C  
ATOM   1298  O   PHE A  85      51.463  61.422  57.652  1.00  0.00           O  
ATOM   1299  CB  PHE A  85      48.466  60.856  59.110  1.00  0.00           C  
ATOM   1300  CG  PHE A  85      49.445  60.678  60.260  1.00  0.00           C  
ATOM   1301  CD1 PHE A  85      50.008  61.806  60.896  1.00  0.00           C  
ATOM   1302  CD2 PHE A  85      49.902  59.392  60.614  1.00  0.00           C  
ATOM   1303  CE1 PHE A  85      50.977  61.637  61.876  1.00  0.00           C  
ATOM   1304  CE2 PHE A  85      50.861  59.247  61.608  1.00  0.00           C  
ATOM   1305  CZ  PHE A  85      51.398  60.363  62.235  1.00  0.00           C  
ATOM   1306  H   PHE A  85      47.245  60.793  56.873  1.00  0.00           H  
ATOM   1307  HA  PHE A  85      49.257  62.473  57.983  1.00  0.00           H  
ATOM   1308  HB2 PHE A  85      47.686  61.536  59.453  1.00  0.00           H  
ATOM   1309  HB3 PHE A  85      47.966  59.906  58.924  1.00  0.00           H  
ATOM   1310  HD1 PHE A  85      49.700  62.803  60.615  1.00  0.00           H  
ATOM   1311  HD2 PHE A  85      49.507  58.517  60.117  1.00  0.00           H  
ATOM   1312  HE1 PHE A  85      51.407  62.502  62.361  1.00  0.00           H  
ATOM   1313  HE2 PHE A  85      51.198  58.262  61.891  1.00  0.00           H  
ATOM   1314  HZ  PHE A  85      52.152  60.242  63.000  1.00  0.00           H  
ATOM   1315  N   MET A  86      50.398  59.672  56.684  1.00  0.00           N  
ATOM   1316  CA  MET A  86      51.596  59.077  56.090  1.00  0.00           C  
ATOM   1317  C   MET A  86      52.224  59.956  54.998  1.00  0.00           C  
ATOM   1318  O   MET A  86      53.448  60.101  54.997  1.00  0.00           O  
ATOM   1319  CB  MET A  86      51.326  57.655  55.571  1.00  0.00           C  
ATOM   1320  CG  MET A  86      50.990  56.666  56.692  1.00  0.00           C  
ATOM   1321  SD  MET A  86      51.331  54.927  56.315  1.00  0.00           S  
ATOM   1322  CE  MET A  86      50.373  54.730  54.799  1.00  0.00           C  
ATOM   1323  H   MET A  86      49.510  59.221  56.496  1.00  0.00           H  
ATOM   1324  HA  MET A  86      52.344  58.998  56.882  1.00  0.00           H  
ATOM   1325  HB2 MET A  86      50.514  57.673  54.846  1.00  0.00           H  
ATOM   1326  HB3 MET A  86      52.197  57.293  55.027  1.00  0.00           H  
ATOM   1327  HG2 MET A  86      51.578  56.914  57.576  1.00  0.00           H  
ATOM   1328  HG3 MET A  86      49.945  56.762  56.982  1.00  0.00           H  
ATOM   1329  HE1 MET A  86      50.950  55.037  53.929  1.00  0.00           H  
ATOM   1330  HE2 MET A  86      50.095  53.684  54.696  1.00  0.00           H  
ATOM   1331  HE3 MET A  86      49.451  55.311  54.840  1.00  0.00           H  
ATOM   1332  N   ARG A  87      51.402  60.576  54.131  1.00  0.00           N  
ATOM   1333  CA  ARG A  87      51.897  61.517  53.120  1.00  0.00           C  
ATOM   1334  C   ARG A  87      52.593  62.737  53.747  1.00  0.00           C  
ATOM   1335  O   ARG A  87      53.664  63.122  53.283  1.00  0.00           O  
ATOM   1336  CB  ARG A  87      50.829  61.860  52.042  1.00  0.00           C  
ATOM   1337  CG  ARG A  87      50.048  63.205  52.123  1.00  0.00           C  
ATOM   1338  CD  ARG A  87      49.706  63.810  50.754  1.00  0.00           C  
ATOM   1339  NE  ARG A  87      50.914  64.328  50.089  1.00  0.00           N  
ATOM   1340  CZ  ARG A  87      51.388  65.578  50.160  1.00  0.00           C  
ATOM   1341  NH1 ARG A  87      50.721  66.530  50.815  1.00  0.00           N  
ATOM   1342  NH2 ARG A  87      52.546  65.866  49.570  1.00  0.00           N1+
ATOM   1343  H   ARG A  87      50.408  60.378  54.157  1.00  0.00           H  
ATOM   1344  HA  ARG A  87      52.693  60.985  52.595  1.00  0.00           H  
ATOM   1345  HB2 ARG A  87      51.396  61.893  51.114  1.00  0.00           H  
ATOM   1346  HB3 ARG A  87      50.136  61.030  51.899  1.00  0.00           H  
ATOM   1347  HG2 ARG A  87      49.189  63.181  52.785  1.00  0.00           H  
ATOM   1348  HG3 ARG A  87      50.697  63.963  52.553  1.00  0.00           H  
ATOM   1349  HD2 ARG A  87      49.402  62.990  50.113  1.00  0.00           H  
ATOM   1350  HD3 ARG A  87      48.853  64.489  50.769  1.00  0.00           H  
ATOM   1351  HE  ARG A  87      51.513  63.615  49.656  1.00  0.00           H  
ATOM   1352 HH11 ARG A  87      49.831  66.347  51.248  1.00  0.00           H  
ATOM   1353 HH12 ARG A  87      51.057  67.480  50.875  1.00  0.00           H  
ATOM   1354 HH21 ARG A  87      53.066  65.167  49.060  1.00  0.00           H  
ATOM   1355 HH22 ARG A  87      52.943  66.793  49.578  1.00  0.00           H  
ATOM   1356  N   ASN A  88      51.987  63.294  54.807  1.00  0.00           N  
ATOM   1357  CA  ASN A  88      52.524  64.408  55.592  1.00  0.00           C  
ATOM   1358  C   ASN A  88      53.868  64.042  56.249  1.00  0.00           C  
ATOM   1359  O   ASN A  88      54.797  64.849  56.200  1.00  0.00           O  
ATOM   1360  CB  ASN A  88      51.458  64.882  56.610  1.00  0.00           C  
ATOM   1361  CG  ASN A  88      51.942  65.987  57.558  1.00  0.00           C  
ATOM   1362  ND2 ASN A  88      52.001  67.228  57.092  1.00  0.00           N  
ATOM   1363  OD1 ASN A  88      52.259  65.725  58.716  1.00  0.00           O  
ATOM   1364  H   ASN A  88      51.081  62.929  55.094  1.00  0.00           H  
ATOM   1365  HA  ASN A  88      52.694  65.219  54.881  1.00  0.00           H  
ATOM   1366  HB2 ASN A  88      50.566  65.229  56.087  1.00  0.00           H  
ATOM   1367  HB3 ASN A  88      51.136  64.041  57.224  1.00  0.00           H  
ATOM   1368 HD21 ASN A  88      51.723  67.454  56.147  1.00  0.00           H  
ATOM   1369 HD22 ASN A  88      52.315  67.983  57.685  1.00  0.00           H  
ATOM   1370  N   CYS A  89      53.960  62.825  56.801  1.00  0.00           N  
ATOM   1371  CA  CYS A  89      55.176  62.260  57.384  1.00  0.00           C  
ATOM   1372  C   CYS A  89      56.314  62.167  56.344  1.00  0.00           C  
ATOM   1373  O   CYS A  89      57.389  62.727  56.571  1.00  0.00           O  
ATOM   1374  CB  CYS A  89      54.892  60.917  58.096  1.00  0.00           C  
ATOM   1375  SG  CYS A  89      56.326  60.300  59.028  1.00  0.00           S  
ATOM   1376  H   CYS A  89      53.131  62.239  56.830  1.00  0.00           H  
ATOM   1377  HA  CYS A  89      55.502  62.966  58.151  1.00  0.00           H  
ATOM   1378  HB2 CYS A  89      54.065  61.033  58.798  1.00  0.00           H  
ATOM   1379  HB3 CYS A  89      54.588  60.154  57.379  1.00  0.00           H  
ATOM   1380  HG  CYS A  89      55.765  59.141  59.392  1.00  0.00           H  
ATOM   1381  N   LEU A  90      56.038  61.538  55.191  1.00  0.00           N  
ATOM   1382  CA  LEU A  90      56.990  61.388  54.086  1.00  0.00           C  
ATOM   1383  C   LEU A  90      57.412  62.734  53.465  1.00  0.00           C  
ATOM   1384  O   LEU A  90      58.604  62.943  53.240  1.00  0.00           O  
ATOM   1385  CB  LEU A  90      56.408  60.441  53.014  1.00  0.00           C  
ATOM   1386  CG  LEU A  90      56.309  58.963  53.454  1.00  0.00           C  
ATOM   1387  CD1 LEU A  90      55.520  58.129  52.430  1.00  0.00           C  
ATOM   1388  CD2 LEU A  90      57.684  58.335  53.755  1.00  0.00           C  
ATOM   1389  H   LEU A  90      55.124  61.112  55.063  1.00  0.00           H  
ATOM   1390  HA  LEU A  90      57.896  60.940  54.497  1.00  0.00           H  
ATOM   1391  HB2 LEU A  90      55.422  60.809  52.729  1.00  0.00           H  
ATOM   1392  HB3 LEU A  90      57.016  60.492  52.109  1.00  0.00           H  
ATOM   1393  HG  LEU A  90      55.733  58.934  54.379  1.00  0.00           H  
ATOM   1394 HD11 LEU A  90      54.819  57.468  52.939  1.00  0.00           H  
ATOM   1395 HD12 LEU A  90      54.940  58.753  51.750  1.00  0.00           H  
ATOM   1396 HD13 LEU A  90      56.164  57.505  51.810  1.00  0.00           H  
ATOM   1397 HD21 LEU A  90      57.780  57.324  53.358  1.00  0.00           H  
ATOM   1398 HD22 LEU A  90      58.505  58.921  53.340  1.00  0.00           H  
ATOM   1399 HD23 LEU A  90      57.839  58.265  54.832  1.00  0.00           H  
ATOM   1400  N   ALA A  91      56.447  63.641  53.248  1.00  0.00           N  
ATOM   1401  CA  ALA A  91      56.681  64.988  52.723  1.00  0.00           C  
ATOM   1402  C   ALA A  91      57.502  65.880  53.674  1.00  0.00           C  
ATOM   1403  O   ALA A  91      58.244  66.743  53.202  1.00  0.00           O  
ATOM   1404  CB  ALA A  91      55.337  65.651  52.388  1.00  0.00           C  
ATOM   1405  H   ALA A  91      55.476  63.392  53.431  1.00  0.00           H  
ATOM   1406  HA  ALA A  91      57.246  64.886  51.794  1.00  0.00           H  
ATOM   1407  HB1 ALA A  91      55.486  66.649  51.975  1.00  0.00           H  
ATOM   1408  HB2 ALA A  91      54.785  65.073  51.647  1.00  0.00           H  
ATOM   1409  HB3 ALA A  91      54.708  65.751  53.273  1.00  0.00           H  
ATOM   1410  N   SER A  92      57.375  65.656  54.989  1.00  0.00           N  
ATOM   1411  CA  SER A  92      58.191  66.318  56.005  1.00  0.00           C  
ATOM   1412  C   SER A  92      59.612  65.723  56.058  1.00  0.00           C  
ATOM   1413  O   SER A  92      60.578  66.483  56.136  1.00  0.00           O  
ATOM   1414  CB  SER A  92      57.502  66.222  57.380  1.00  0.00           C  
ATOM   1415  OG  SER A  92      56.250  66.889  57.361  1.00  0.00           O  
ATOM   1416  H   SER A  92      56.708  64.967  55.313  1.00  0.00           H  
ATOM   1417  HA  SER A  92      58.289  67.375  55.747  1.00  0.00           H  
ATOM   1418  HB2 SER A  92      57.354  65.183  57.675  1.00  0.00           H  
ATOM   1419  HB3 SER A  92      58.130  66.679  58.148  1.00  0.00           H  
ATOM   1420  HG  SER A  92      55.626  66.293  56.903  1.00  0.00           H  
ATOM   1421  N   ALA A  93      59.718  64.385  55.988  1.00  0.00           N  
ATOM   1422  CA  ALA A  93      60.968  63.627  56.074  1.00  0.00           C  
ATOM   1423  C   ALA A  93      62.014  64.057  55.034  1.00  0.00           C  
ATOM   1424  O   ALA A  93      63.155  64.332  55.403  1.00  0.00           O  
ATOM   1425  CB  ALA A  93      60.681  62.121  55.970  1.00  0.00           C  
ATOM   1426  H   ALA A  93      58.869  63.828  55.945  1.00  0.00           H  
ATOM   1427  HA  ALA A  93      61.388  63.817  57.064  1.00  0.00           H  
ATOM   1428  HB1 ALA A  93      61.595  61.540  56.103  1.00  0.00           H  
ATOM   1429  HB2 ALA A  93      59.980  61.801  56.740  1.00  0.00           H  
ATOM   1430  HB3 ALA A  93      60.261  61.852  55.001  1.00  0.00           H  
ATOM   1431  N   ILE A  94      61.594  64.202  53.772  1.00  0.00           N  
ATOM   1432  CA  ILE A  94      62.456  64.622  52.663  1.00  0.00           C  
ATOM   1433  C   ILE A  94      63.046  66.052  52.777  1.00  0.00           C  
ATOM   1434  O   ILE A  94      63.970  66.372  52.029  1.00  0.00           O  
ATOM   1435  CB  ILE A  94      61.729  64.477  51.298  1.00  0.00           C  
ATOM   1436  CG1 ILE A  94      60.420  65.293  51.188  1.00  0.00           C  
ATOM   1437  CG2 ILE A  94      61.495  62.992  50.977  1.00  0.00           C  
ATOM   1438  CD1 ILE A  94      59.876  65.410  49.759  1.00  0.00           C  
ATOM   1439  H   ILE A  94      60.634  63.972  53.542  1.00  0.00           H  
ATOM   1440  HA  ILE A  94      63.315  63.948  52.662  1.00  0.00           H  
ATOM   1441  HB  ILE A  94      62.403  64.854  50.526  1.00  0.00           H  
ATOM   1442 HG12 ILE A  94      59.658  64.839  51.818  1.00  0.00           H  
ATOM   1443 HG13 ILE A  94      60.560  66.299  51.578  1.00  0.00           H  
ATOM   1444 HG21 ILE A  94      60.796  62.525  51.671  1.00  0.00           H  
ATOM   1445 HG22 ILE A  94      61.105  62.856  49.973  1.00  0.00           H  
ATOM   1446 HG23 ILE A  94      62.431  62.443  51.026  1.00  0.00           H  
ATOM   1447 HD11 ILE A  94      59.011  66.073  49.730  1.00  0.00           H  
ATOM   1448 HD12 ILE A  94      60.627  65.809  49.076  1.00  0.00           H  
ATOM   1449 HD13 ILE A  94      59.549  64.446  49.374  1.00  0.00           H  
ATOM   1450  N   ARG A  95      62.541  66.869  53.713  1.00  0.00           N  
ATOM   1451  CA  ARG A  95      63.073  68.194  54.044  1.00  0.00           C  
ATOM   1452  C   ARG A  95      63.623  68.254  55.484  1.00  0.00           C  
ATOM   1453  O   ARG A  95      63.964  69.344  55.947  1.00  0.00           O  
ATOM   1454  CB  ARG A  95      62.000  69.269  53.762  1.00  0.00           C  
ATOM   1455  CG  ARG A  95      61.726  69.430  52.257  1.00  0.00           C  
ATOM   1456  CD  ARG A  95      60.712  70.534  51.924  1.00  0.00           C  
ATOM   1457  NE  ARG A  95      60.758  70.863  50.490  1.00  0.00           N  
ATOM   1458  CZ  ARG A  95      60.349  70.107  49.462  1.00  0.00           C  
ATOM   1459  NH1 ARG A  95      59.692  68.963  49.663  1.00  0.00           N  
ATOM   1460  NH2 ARG A  95      60.608  70.508  48.218  1.00  0.00           N1+
ATOM   1461  H   ARG A  95      61.795  66.533  54.311  1.00  0.00           H  
ATOM   1462  HA  ARG A  95      63.935  68.420  53.414  1.00  0.00           H  
ATOM   1463  HB2 ARG A  95      61.080  69.048  54.305  1.00  0.00           H  
ATOM   1464  HB3 ARG A  95      62.351  70.232  54.135  1.00  0.00           H  
ATOM   1465  HG2 ARG A  95      62.649  69.577  51.694  1.00  0.00           H  
ATOM   1466  HG3 ARG A  95      61.314  68.483  51.910  1.00  0.00           H  
ATOM   1467  HD2 ARG A  95      59.701  70.176  52.118  1.00  0.00           H  
ATOM   1468  HD3 ARG A  95      60.853  71.411  52.557  1.00  0.00           H  
ATOM   1469  HE  ARG A  95      61.229  71.740  50.292  1.00  0.00           H  
ATOM   1470 HH11 ARG A  95      59.437  68.655  50.588  1.00  0.00           H  
ATOM   1471 HH12 ARG A  95      59.376  68.387  48.897  1.00  0.00           H  
ATOM   1472 HH21 ARG A  95      61.103  71.365  48.019  1.00  0.00           H  
ATOM   1473 HH22 ARG A  95      60.323  69.977  47.408  1.00  0.00           H  
ATOM   1474  N   SER A  96      63.749  67.105  56.160  1.00  0.00           N  
ATOM   1475  CA  SER A  96      64.461  66.978  57.430  1.00  0.00           C  
ATOM   1476  C   SER A  96      65.941  66.632  57.161  1.00  0.00           C  
ATOM   1477  O   SER A  96      66.297  66.243  56.044  1.00  0.00           O  
ATOM   1478  CB  SER A  96      63.732  65.926  58.305  1.00  0.00           C  
ATOM   1479  OG  SER A  96      64.022  64.588  57.943  1.00  0.00           O  
ATOM   1480  H   SER A  96      63.516  66.232  55.700  1.00  0.00           H  
ATOM   1481  HA  SER A  96      64.425  67.930  57.964  1.00  0.00           H  
ATOM   1482  HB2 SER A  96      64.029  66.057  59.346  1.00  0.00           H  
ATOM   1483  HB3 SER A  96      62.652  66.085  58.278  1.00  0.00           H  
ATOM   1484  HG  SER A  96      63.712  64.440  57.029  1.00  0.00           H  
ATOM   1485  N   ARG A  97      66.779  66.718  58.204  1.00  0.00           N  
ATOM   1486  CA  ARG A  97      68.175  66.266  58.164  1.00  0.00           C  
ATOM   1487  C   ARG A  97      68.325  64.727  58.081  1.00  0.00           C  
ATOM   1488  O   ARG A  97      69.425  64.252  57.797  1.00  0.00           O  
ATOM   1489  CB  ARG A  97      68.982  66.883  59.335  1.00  0.00           C  
ATOM   1490  CG  ARG A  97      68.798  66.262  60.741  1.00  0.00           C  
ATOM   1491  CD  ARG A  97      67.586  66.767  61.545  1.00  0.00           C  
ATOM   1492  NE  ARG A  97      67.737  68.178  61.943  1.00  0.00           N  
ATOM   1493  CZ  ARG A  97      68.420  68.635  63.003  1.00  0.00           C  
ATOM   1494  NH1 ARG A  97      69.013  67.791  63.850  1.00  0.00           N  
ATOM   1495  NH2 ARG A  97      68.508  69.948  63.209  1.00  0.00           N1+
ATOM   1496  H   ARG A  97      66.435  67.052  59.090  1.00  0.00           H  
ATOM   1497  HA  ARG A  97      68.614  66.657  57.243  1.00  0.00           H  
ATOM   1498  HB2 ARG A  97      70.035  66.754  59.078  1.00  0.00           H  
ATOM   1499  HB3 ARG A  97      68.836  67.962  59.371  1.00  0.00           H  
ATOM   1500  HG2 ARG A  97      68.878  65.175  60.763  1.00  0.00           H  
ATOM   1501  HG3 ARG A  97      69.673  66.605  61.294  1.00  0.00           H  
ATOM   1502  HD2 ARG A  97      66.729  66.783  60.874  1.00  0.00           H  
ATOM   1503  HD3 ARG A  97      67.296  66.098  62.356  1.00  0.00           H  
ATOM   1504  HE  ARG A  97      67.302  68.847  61.319  1.00  0.00           H  
ATOM   1505 HH11 ARG A  97      68.943  66.792  63.733  1.00  0.00           H  
ATOM   1506 HH12 ARG A  97      69.535  68.107  64.655  1.00  0.00           H  
ATOM   1507 HH21 ARG A  97      68.074  70.623  62.596  1.00  0.00           H  
ATOM   1508 HH22 ARG A  97      69.011  70.339  63.994  1.00  0.00           H  
ATOM   1509  N   GLU A  98      67.239  63.979  58.325  1.00  0.00           N  
ATOM   1510  CA  GLU A  98      67.208  62.517  58.283  1.00  0.00           C  
ATOM   1511  C   GLU A  98      67.249  61.963  56.846  1.00  0.00           C  
ATOM   1512  O   GLU A  98      67.691  60.830  56.645  1.00  0.00           O  
ATOM   1513  CB  GLU A  98      65.931  62.007  58.996  1.00  0.00           C  
ATOM   1514  CG  GLU A  98      65.679  62.581  60.408  1.00  0.00           C  
ATOM   1515  CD  GLU A  98      66.844  62.379  61.370  1.00  0.00           C  
ATOM   1516  OE1 GLU A  98      67.129  63.317  62.138  1.00  0.00           O  
ATOM   1517  OE2 GLU A  98      67.451  61.288  61.339  1.00  0.00           O1-
ATOM   1518  H   GLU A  98      66.354  64.427  58.522  1.00  0.00           H  
ATOM   1519  HA  GLU A  98      68.090  62.142  58.805  1.00  0.00           H  
ATOM   1520  HB2 GLU A  98      65.057  62.212  58.377  1.00  0.00           H  
ATOM   1521  HB3 GLU A  98      65.964  60.920  59.063  1.00  0.00           H  
ATOM   1522  HG2 GLU A  98      65.447  63.644  60.343  1.00  0.00           H  
ATOM   1523  HG3 GLU A  98      64.796  62.107  60.838  1.00  0.00           H  
ATOM   1524  N   GLY A  99      66.770  62.761  55.883  1.00  0.00           N  
ATOM   1525  CA  GLY A  99      66.455  62.312  54.531  1.00  0.00           C  
ATOM   1526  C   GLY A  99      65.100  61.584  54.541  1.00  0.00           C  
ATOM   1527  O   GLY A  99      64.378  61.578  55.541  1.00  0.00           O  
ATOM   1528  H   GLY A  99      66.409  63.665  56.156  1.00  0.00           H  
ATOM   1529  HA2 GLY A  99      66.394  63.179  53.873  1.00  0.00           H  
ATOM   1530  HA3 GLY A  99      67.237  61.657  54.144  1.00  0.00           H  
ATOM   1531  N   ALA A 100      64.742  60.980  53.403  1.00  0.00           N  
ATOM   1532  CA  ALA A 100      63.524  60.186  53.251  1.00  0.00           C  
ATOM   1533  C   ALA A 100      63.542  58.927  54.137  1.00  0.00           C  
ATOM   1534  O   ALA A 100      64.601  58.323  54.327  1.00  0.00           O  
ATOM   1535  CB  ALA A 100      63.398  59.747  51.780  1.00  0.00           C  
ATOM   1536  H   ALA A 100      65.378  60.977  52.619  1.00  0.00           H  
ATOM   1537  HA  ALA A 100      62.671  60.815  53.516  1.00  0.00           H  
ATOM   1538  HB1 ALA A 100      62.405  59.337  51.584  1.00  0.00           H  
ATOM   1539  HB2 ALA A 100      63.557  60.570  51.087  1.00  0.00           H  
ATOM   1540  HB3 ALA A 100      64.124  58.972  51.527  1.00  0.00           H  
ATOM   1541  N   TYR A 101      62.349  58.471  54.536  1.00  0.00           N  
ATOM   1542  CA  TYR A 101      62.111  57.049  54.784  1.00  0.00           C  
ATOM   1543  C   TYR A 101      62.097  56.394  53.393  1.00  0.00           C  
ATOM   1544  O   TYR A 101      61.194  56.679  52.604  1.00  0.00           O  
ATOM   1545  CB  TYR A 101      60.772  56.830  55.517  1.00  0.00           C  
ATOM   1546  CG  TYR A 101      60.667  57.440  56.905  1.00  0.00           C  
ATOM   1547  CD1 TYR A 101      61.161  56.739  58.026  1.00  0.00           C  
ATOM   1548  CD2 TYR A 101      60.026  58.684  57.090  1.00  0.00           C  
ATOM   1549  CE1 TYR A 101      60.984  57.260  59.323  1.00  0.00           C  
ATOM   1550  CE2 TYR A 101      59.859  59.209  58.386  1.00  0.00           C  
ATOM   1551  CZ  TYR A 101      60.329  58.493  59.505  1.00  0.00           C  
ATOM   1552  OH  TYR A 101      60.148  58.984  60.764  1.00  0.00           O  
ATOM   1553  H   TYR A 101      61.524  59.009  54.317  1.00  0.00           H  
ATOM   1554  HA  TYR A 101      62.916  56.633  55.393  1.00  0.00           H  
ATOM   1555  HB2 TYR A 101      59.946  57.197  54.909  1.00  0.00           H  
ATOM   1556  HB3 TYR A 101      60.596  55.757  55.615  1.00  0.00           H  
ATOM   1557  HD1 TYR A 101      61.650  55.783  57.901  1.00  0.00           H  
ATOM   1558  HD2 TYR A 101      59.637  59.230  56.243  1.00  0.00           H  
ATOM   1559  HE1 TYR A 101      61.340  56.701  60.176  1.00  0.00           H  
ATOM   1560  HE2 TYR A 101      59.351  60.155  58.510  1.00  0.00           H  
ATOM   1561  HH  TYR A 101      59.618  59.791  60.777  1.00  0.00           H  
ATOM   1562  N   GLN A 102      63.156  55.645  53.065  1.00  0.00           N  
ATOM   1563  CA  GLN A 102      63.465  55.192  51.707  1.00  0.00           C  
ATOM   1564  C   GLN A 102      62.602  53.964  51.332  1.00  0.00           C  
ATOM   1565  O   GLN A 102      63.131  52.883  51.066  1.00  0.00           O  
ATOM   1566  CB  GLN A 102      64.992  54.932  51.636  1.00  0.00           C  
ATOM   1567  CG  GLN A 102      65.581  54.966  50.212  1.00  0.00           C  
ATOM   1568  CD  GLN A 102      65.568  56.377  49.618  1.00  0.00           C  
ATOM   1569  NE2 GLN A 102      64.877  56.572  48.504  1.00  0.00           N  
ATOM   1570  OE1 GLN A 102      66.179  57.294  50.160  1.00  0.00           O  
ATOM   1571  H   GLN A 102      63.878  55.493  53.753  1.00  0.00           H  
ATOM   1572  HA  GLN A 102      63.205  55.996  51.016  1.00  0.00           H  
ATOM   1573  HB2 GLN A 102      65.521  55.676  52.234  1.00  0.00           H  
ATOM   1574  HB3 GLN A 102      65.234  53.975  52.103  1.00  0.00           H  
ATOM   1575  HG2 GLN A 102      66.619  54.632  50.245  1.00  0.00           H  
ATOM   1576  HG3 GLN A 102      65.058  54.264  49.562  1.00  0.00           H  
ATOM   1577 HE21 GLN A 102      64.384  55.817  48.051  1.00  0.00           H  
ATOM   1578 HE22 GLN A 102      64.833  57.488  48.081  1.00  0.00           H  
ATOM   1579  N   VAL A 103      61.281  54.149  51.383  1.00  0.00           N  
ATOM   1580  CA  VAL A 103      60.274  53.103  51.317  1.00  0.00           C  
ATOM   1581  C   VAL A 103      59.091  53.571  50.452  1.00  0.00           C  
ATOM   1582  O   VAL A 103      58.715  54.743  50.488  1.00  0.00           O  
ATOM   1583  CB  VAL A 103      59.748  52.754  52.742  1.00  0.00           C  
ATOM   1584  CG1 VAL A 103      60.870  52.277  53.676  1.00  0.00           C  
ATOM   1585  CG2 VAL A 103      58.923  53.852  53.455  1.00  0.00           C  
ATOM   1586  H   VAL A 103      60.923  55.071  51.619  1.00  0.00           H  
ATOM   1587  HA  VAL A 103      60.700  52.210  50.860  1.00  0.00           H  
ATOM   1588  HB  VAL A 103      59.087  51.899  52.609  1.00  0.00           H  
ATOM   1589 HG11 VAL A 103      60.456  51.974  54.630  1.00  0.00           H  
ATOM   1590 HG12 VAL A 103      61.411  51.426  53.269  1.00  0.00           H  
ATOM   1591 HG13 VAL A 103      61.587  53.071  53.882  1.00  0.00           H  
ATOM   1592 HG21 VAL A 103      58.681  53.566  54.480  1.00  0.00           H  
ATOM   1593 HG22 VAL A 103      59.462  54.797  53.501  1.00  0.00           H  
ATOM   1594 HG23 VAL A 103      57.971  54.038  52.958  1.00  0.00           H  
ATOM   1595  N   ASN A 104      58.522  52.632  49.699  1.00  0.00           N  
ATOM   1596  CA  ASN A 104      57.300  52.798  48.917  1.00  0.00           C  
ATOM   1597  C   ASN A 104      56.174  52.075  49.673  1.00  0.00           C  
ATOM   1598  O   ASN A 104      56.458  51.135  50.420  1.00  0.00           O  
ATOM   1599  CB  ASN A 104      57.489  52.185  47.518  1.00  0.00           C  
ATOM   1600  CG  ASN A 104      58.593  52.840  46.689  1.00  0.00           C  
ATOM   1601  ND2 ASN A 104      59.707  52.143  46.493  1.00  0.00           N  
ATOM   1602  OD1 ASN A 104      58.444  53.961  46.210  1.00  0.00           O  
ATOM   1603  H   ASN A 104      58.854  51.669  49.773  1.00  0.00           H  
ATOM   1604  HA  ASN A 104      57.031  53.853  48.814  1.00  0.00           H  
ATOM   1605  HB2 ASN A 104      57.650  51.108  47.586  1.00  0.00           H  
ATOM   1606  HB3 ASN A 104      56.565  52.325  46.967  1.00  0.00           H  
ATOM   1607 HD21 ASN A 104      59.827  51.238  46.922  1.00  0.00           H  
ATOM   1608 HD22 ASN A 104      60.457  52.517  45.930  1.00  0.00           H  
ATOM   1609  N   CYS A 105      54.930  52.532  49.519  1.00  0.00           N  
ATOM   1610  CA  CYS A 105      53.828  52.175  50.406  1.00  0.00           C  
ATOM   1611  C   CYS A 105      52.530  51.961  49.611  1.00  0.00           C  
ATOM   1612  O   CYS A 105      51.982  52.923  49.074  1.00  0.00           O  
ATOM   1613  CB  CYS A 105      53.632  53.292  51.451  1.00  0.00           C  
ATOM   1614  SG  CYS A 105      54.846  53.179  52.794  1.00  0.00           S  
ATOM   1615  H   CYS A 105      54.715  53.267  48.849  1.00  0.00           H  
ATOM   1616  HA  CYS A 105      54.038  51.244  50.934  1.00  0.00           H  
ATOM   1617  HB2 CYS A 105      53.733  54.271  50.982  1.00  0.00           H  
ATOM   1618  HB3 CYS A 105      52.628  53.275  51.862  1.00  0.00           H  
ATOM   1619  HG  CYS A 105      55.909  53.465  52.034  1.00  0.00           H  
ATOM   1620  N   LEU A 106      52.010  50.727  49.618  1.00  0.00           N  
ATOM   1621  CA  LEU A 106      50.631  50.431  49.231  1.00  0.00           C  
ATOM   1622  C   LEU A 106      49.823  50.341  50.531  1.00  0.00           C  
ATOM   1623  O   LEU A 106      50.044  49.433  51.335  1.00  0.00           O  
ATOM   1624  CB  LEU A 106      50.560  49.113  48.424  1.00  0.00           C  
ATOM   1625  CG  LEU A 106      50.939  49.269  46.936  1.00  0.00           C  
ATOM   1626  CD1 LEU A 106      51.216  47.903  46.277  1.00  0.00           C  
ATOM   1627  CD2 LEU A 106      49.918  50.118  46.146  1.00  0.00           C  
ATOM   1628  H   LEU A 106      52.485  49.986  50.130  1.00  0.00           H  
ATOM   1629  HA  LEU A 106      50.218  51.236  48.622  1.00  0.00           H  
ATOM   1630  HB2 LEU A 106      51.210  48.378  48.899  1.00  0.00           H  
ATOM   1631  HB3 LEU A 106      49.553  48.695  48.479  1.00  0.00           H  
ATOM   1632  HG  LEU A 106      51.877  49.816  46.913  1.00  0.00           H  
ATOM   1633 HD11 LEU A 106      52.239  47.859  45.903  1.00  0.00           H  
ATOM   1634 HD12 LEU A 106      51.091  47.074  46.974  1.00  0.00           H  
ATOM   1635 HD13 LEU A 106      50.560  47.697  45.432  1.00  0.00           H  
ATOM   1636 HD21 LEU A 106      49.484  49.585  45.301  1.00  0.00           H  
ATOM   1637 HD22 LEU A 106      49.081  50.444  46.765  1.00  0.00           H  
ATOM   1638 HD23 LEU A 106      50.393  51.016  45.748  1.00  0.00           H  
ATOM   1639  N   PHE A 107      48.925  51.306  50.731  1.00  0.00           N  
ATOM   1640  CA  PHE A 107      48.041  51.377  51.885  1.00  0.00           C  
ATOM   1641  C   PHE A 107      46.640  50.930  51.462  1.00  0.00           C  
ATOM   1642  O   PHE A 107      46.150  51.402  50.433  1.00  0.00           O  
ATOM   1643  CB  PHE A 107      48.062  52.815  52.443  1.00  0.00           C  
ATOM   1644  CG  PHE A 107      47.055  53.074  53.547  1.00  0.00           C  
ATOM   1645  CD1 PHE A 107      47.246  52.529  54.834  1.00  0.00           C  
ATOM   1646  CD2 PHE A 107      45.824  53.687  53.239  1.00  0.00           C  
ATOM   1647  CE1 PHE A 107      46.240  52.633  55.785  1.00  0.00           C  
ATOM   1648  CE2 PHE A 107      44.835  53.785  54.203  1.00  0.00           C  
ATOM   1649  CZ  PHE A 107      45.042  53.259  55.469  1.00  0.00           C  
ATOM   1650  H   PHE A 107      48.719  51.961  49.980  1.00  0.00           H  
ATOM   1651  HA  PHE A 107      48.379  50.706  52.677  1.00  0.00           H  
ATOM   1652  HB2 PHE A 107      49.056  53.036  52.822  1.00  0.00           H  
ATOM   1653  HB3 PHE A 107      47.897  53.532  51.640  1.00  0.00           H  
ATOM   1654  HD1 PHE A 107      48.159  52.003  55.076  1.00  0.00           H  
ATOM   1655  HD2 PHE A 107      45.643  54.073  52.250  1.00  0.00           H  
ATOM   1656  HE1 PHE A 107      46.379  52.212  56.770  1.00  0.00           H  
ATOM   1657  HE2 PHE A 107      43.902  54.270  53.965  1.00  0.00           H  
ATOM   1658  HZ  PHE A 107      44.263  53.340  56.211  1.00  0.00           H  
ATOM   1659  N   ALA A 108      46.015  50.058  52.258  1.00  0.00           N  
ATOM   1660  CA  ALA A 108      44.657  49.589  52.034  1.00  0.00           C  
ATOM   1661  C   ALA A 108      43.890  49.566  53.353  1.00  0.00           C  
ATOM   1662  O   ALA A 108      44.472  49.319  54.413  1.00  0.00           O  
ATOM   1663  CB  ALA A 108      44.691  48.180  51.436  1.00  0.00           C  
ATOM   1664  H   ALA A 108      46.421  49.786  53.151  1.00  0.00           H  
ATOM   1665  HA  ALA A 108      44.140  50.257  51.346  1.00  0.00           H  
ATOM   1666  HB1 ALA A 108      43.680  47.828  51.237  1.00  0.00           H  
ATOM   1667  HB2 ALA A 108      45.252  48.150  50.502  1.00  0.00           H  
ATOM   1668  HB3 ALA A 108      45.135  47.469  52.129  1.00  0.00           H  
ATOM   1669  N   GLY A 109      42.576  49.752  53.255  1.00  0.00           N  
ATOM   1670  CA  GLY A 109      41.696  49.614  54.395  1.00  0.00           C  
ATOM   1671  C   GLY A 109      40.251  49.496  53.916  1.00  0.00           C  
ATOM   1672  O   GLY A 109      39.964  49.445  52.718  1.00  0.00           O  
ATOM   1673  H   GLY A 109      42.138  49.949  52.356  1.00  0.00           H  
ATOM   1674  HA2 GLY A 109      41.968  48.721  54.953  1.00  0.00           H  
ATOM   1675  HA3 GLY A 109      41.813  50.470  55.056  1.00  0.00           H  
ATOM   1676  N   TYR A 110      39.336  49.451  54.881  1.00  0.00           N  
ATOM   1677  CA  TYR A 110      37.898  49.505  54.686  1.00  0.00           C  
ATOM   1678  C   TYR A 110      37.367  50.481  55.741  1.00  0.00           C  
ATOM   1679  O   TYR A 110      37.520  50.216  56.935  1.00  0.00           O  
ATOM   1680  CB  TYR A 110      37.302  48.079  54.806  1.00  0.00           C  
ATOM   1681  CG  TYR A 110      35.822  47.932  54.476  1.00  0.00           C  
ATOM   1682  CD1 TYR A 110      35.424  47.288  53.285  1.00  0.00           C  
ATOM   1683  CD2 TYR A 110      34.835  48.410  55.365  1.00  0.00           C  
ATOM   1684  CE1 TYR A 110      34.057  47.146  52.980  1.00  0.00           C  
ATOM   1685  CE2 TYR A 110      33.469  48.294  55.046  1.00  0.00           C  
ATOM   1686  CZ  TYR A 110      33.079  47.663  53.849  1.00  0.00           C  
ATOM   1687  OH  TYR A 110      31.760  47.546  53.525  1.00  0.00           O  
ATOM   1688  H   TYR A 110      39.647  49.483  55.850  1.00  0.00           H  
ATOM   1689  HA  TYR A 110      37.671  49.908  53.702  1.00  0.00           H  
ATOM   1690  HB2 TYR A 110      37.855  47.414  54.142  1.00  0.00           H  
ATOM   1691  HB3 TYR A 110      37.464  47.685  55.810  1.00  0.00           H  
ATOM   1692  HD1 TYR A 110      36.161  46.892  52.600  1.00  0.00           H  
ATOM   1693  HD2 TYR A 110      35.117  48.879  56.297  1.00  0.00           H  
ATOM   1694  HE1 TYR A 110      33.759  46.642  52.073  1.00  0.00           H  
ATOM   1695  HE2 TYR A 110      32.732  48.690  55.731  1.00  0.00           H  
ATOM   1696  HH  TYR A 110      31.170  47.951  54.174  1.00  0.00           H  
ATOM   1697  N   ASP A 111      36.749  51.581  55.301  1.00  0.00           N  
ATOM   1698  CA  ASP A 111      36.002  52.476  56.187  1.00  0.00           C  
ATOM   1699  C   ASP A 111      34.617  51.869  56.417  1.00  0.00           C  
ATOM   1700  O   ASP A 111      33.868  51.679  55.459  1.00  0.00           O  
ATOM   1701  CB  ASP A 111      35.881  53.941  55.691  1.00  0.00           C  
ATOM   1702  CG  ASP A 111      37.166  54.768  55.753  1.00  0.00           C  
ATOM   1703  OD1 ASP A 111      37.245  55.786  55.037  1.00  0.00           O  
ATOM   1704  OD2 ASP A 111      38.023  54.494  56.620  1.00  0.00           O1-
ATOM   1705  H   ASP A 111      36.573  51.683  54.305  1.00  0.00           H  
ATOM   1706  HA  ASP A 111      36.515  52.514  57.150  1.00  0.00           H  
ATOM   1707  HB2 ASP A 111      35.545  53.920  54.653  1.00  0.00           H  
ATOM   1708  HB3 ASP A 111      35.116  54.467  56.266  1.00  0.00           H  
ATOM   1709  N   MET A 112      34.298  51.576  57.679  1.00  0.00           N  
ATOM   1710  CA  MET A 112      32.940  51.293  58.145  1.00  0.00           C  
ATOM   1711  C   MET A 112      32.410  52.580  58.817  1.00  0.00           C  
ATOM   1712  O   MET A 112      33.234  53.368  59.296  1.00  0.00           O  
ATOM   1713  CB  MET A 112      32.970  50.083  59.115  1.00  0.00           C  
ATOM   1714  CG  MET A 112      33.743  50.265  60.436  1.00  0.00           C  
ATOM   1715  SD  MET A 112      33.430  48.937  61.633  1.00  0.00           S  
ATOM   1716  CE  MET A 112      34.519  49.476  62.980  1.00  0.00           C  
ATOM   1717  H   MET A 112      34.963  51.806  58.403  1.00  0.00           H  
ATOM   1718  HA  MET A 112      32.307  51.038  57.295  1.00  0.00           H  
ATOM   1719  HB2 MET A 112      31.948  49.794  59.358  1.00  0.00           H  
ATOM   1720  HB3 MET A 112      33.386  49.224  58.586  1.00  0.00           H  
ATOM   1721  HG2 MET A 112      34.814  50.310  60.236  1.00  0.00           H  
ATOM   1722  HG3 MET A 112      33.475  51.201  60.926  1.00  0.00           H  
ATOM   1723  HE1 MET A 112      34.463  48.780  63.817  1.00  0.00           H  
ATOM   1724  HE2 MET A 112      35.555  49.521  62.643  1.00  0.00           H  
ATOM   1725  HE3 MET A 112      34.230  50.465  63.338  1.00  0.00           H  
ATOM   1726  N   PRO A 113      31.072  52.778  58.865  1.00  0.00           N  
ATOM   1727  CA  PRO A 113      30.486  53.937  59.562  1.00  0.00           C  
ATOM   1728  C   PRO A 113      30.785  53.895  61.074  1.00  0.00           C  
ATOM   1729  O   PRO A 113      30.426  52.913  61.729  1.00  0.00           O  
ATOM   1730  CB  PRO A 113      28.984  53.844  59.237  1.00  0.00           C  
ATOM   1731  CG  PRO A 113      28.732  52.373  58.944  1.00  0.00           C  
ATOM   1732  CD  PRO A 113      30.033  51.918  58.291  1.00  0.00           C  
ATOM   1733  HA  PRO A 113      30.889  54.853  59.132  1.00  0.00           H  
ATOM   1734  HB2 PRO A 113      28.343  54.225  60.034  1.00  0.00           H  
ATOM   1735  HB3 PRO A 113      28.775  54.440  58.347  1.00  0.00           H  
ATOM   1736  HG2 PRO A 113      28.591  51.837  59.884  1.00  0.00           H  
ATOM   1737  HG3 PRO A 113      27.851  52.197  58.326  1.00  0.00           H  
ATOM   1738  HD2 PRO A 113      30.195  50.854  58.456  1.00  0.00           H  
ATOM   1739  HD3 PRO A 113      29.997  52.091  57.217  1.00  0.00           H  
ATOM   1740  N   VAL A 114      31.471  54.920  61.598  1.00  0.00           N  
ATOM   1741  CA  VAL A 114      31.904  54.958  63.003  1.00  0.00           C  
ATOM   1742  C   VAL A 114      30.717  55.141  63.984  1.00  0.00           C  
ATOM   1743  O   VAL A 114      30.796  54.718  65.139  1.00  0.00           O  
ATOM   1744  CB  VAL A 114      32.999  56.048  63.236  1.00  0.00           C  
ATOM   1745  CG1 VAL A 114      32.480  57.500  63.271  1.00  0.00           C  
ATOM   1746  CG2 VAL A 114      33.858  55.768  64.485  1.00  0.00           C  
ATOM   1747  H   VAL A 114      31.726  55.715  60.998  1.00  0.00           H  
ATOM   1748  HA  VAL A 114      32.350  53.986  63.226  1.00  0.00           H  
ATOM   1749  HB  VAL A 114      33.678  55.988  62.384  1.00  0.00           H  
ATOM   1750 HG11 VAL A 114      33.308  58.209  63.301  1.00  0.00           H  
ATOM   1751 HG12 VAL A 114      31.891  57.732  62.385  1.00  0.00           H  
ATOM   1752 HG13 VAL A 114      31.856  57.696  64.144  1.00  0.00           H  
ATOM   1753 HG21 VAL A 114      34.673  56.489  64.569  1.00  0.00           H  
ATOM   1754 HG22 VAL A 114      33.273  55.828  65.403  1.00  0.00           H  
ATOM   1755 HG23 VAL A 114      34.306  54.775  64.440  1.00  0.00           H  
ATOM   1756  N   SER A 115      29.620  55.712  63.482  1.00  0.00           N  
ATOM   1757  CA  SER A 115      28.341  55.910  64.148  1.00  0.00           C  
ATOM   1758  C   SER A 115      27.270  56.119  63.057  1.00  0.00           C  
ATOM   1759  O   SER A 115      27.612  56.221  61.875  1.00  0.00           O  
ATOM   1760  CB  SER A 115      28.474  57.047  65.193  1.00  0.00           C  
ATOM   1761  OG  SER A 115      28.851  58.293  64.626  1.00  0.00           O  
ATOM   1762  H   SER A 115      29.615  56.001  62.512  1.00  0.00           H  
ATOM   1763  HA  SER A 115      28.084  54.986  64.670  1.00  0.00           H  
ATOM   1764  HB2 SER A 115      27.523  57.182  65.710  1.00  0.00           H  
ATOM   1765  HB3 SER A 115      29.196  56.778  65.965  1.00  0.00           H  
ATOM   1766  HG  SER A 115      28.028  58.847  64.575  1.00  0.00           H  
ATOM   1767  N   GLU A 116      25.986  56.148  63.442  1.00  0.00           N  
ATOM   1768  CA  GLU A 116      24.849  56.277  62.519  1.00  0.00           C  
ATOM   1769  C   GLU A 116      24.803  57.623  61.758  1.00  0.00           C  
ATOM   1770  O   GLU A 116      24.203  57.699  60.685  1.00  0.00           O  
ATOM   1771  CB  GLU A 116      23.533  56.041  63.289  1.00  0.00           C  
ATOM   1772  CG  GLU A 116      23.438  54.649  63.956  1.00  0.00           C  
ATOM   1773  CD  GLU A 116      22.116  54.433  64.686  1.00  0.00           C  
ATOM   1774  OE1 GLU A 116      21.052  54.610  64.061  1.00  0.00           O  
ATOM   1775  OE2 GLU A 116      22.155  54.075  65.879  1.00  0.00           O1-
ATOM   1776  H   GLU A 116      25.754  56.064  64.420  1.00  0.00           H  
ATOM   1777  HA  GLU A 116      24.946  55.495  61.763  1.00  0.00           H  
ATOM   1778  HB2 GLU A 116      23.406  56.816  64.047  1.00  0.00           H  
ATOM   1779  HB3 GLU A 116      22.695  56.164  62.600  1.00  0.00           H  
ATOM   1780  HG2 GLU A 116      23.546  53.869  63.201  1.00  0.00           H  
ATOM   1781  HG3 GLU A 116      24.256  54.507  64.663  1.00  0.00           H  
ATOM   1782  N   ASP A 117      25.437  58.655  62.324  1.00  0.00           N  
ATOM   1783  CA  ASP A 117      25.580  60.014  61.797  1.00  0.00           C  
ATOM   1784  C   ASP A 117      26.726  60.151  60.773  1.00  0.00           C  
ATOM   1785  O   ASP A 117      26.825  61.200  60.135  1.00  0.00           O  
ATOM   1786  CB  ASP A 117      25.689  61.128  62.894  1.00  0.00           C  
ATOM   1787  CG  ASP A 117      26.058  60.727  64.325  1.00  0.00           C  
ATOM   1788  OD1 ASP A 117      25.788  61.535  65.236  1.00  0.00           O  
ATOM   1789  OD2 ASP A 117      26.658  59.651  64.530  1.00  0.00           O1-
ATOM   1790  H   ASP A 117      25.901  58.531  63.224  1.00  0.00           H  
ATOM   1791  HA  ASP A 117      24.668  60.227  61.236  1.00  0.00           H  
ATOM   1792  HB2 ASP A 117      26.393  61.905  62.593  1.00  0.00           H  
ATOM   1793  HB3 ASP A 117      24.712  61.610  62.944  1.00  0.00           H  
ATOM   1794  N   ASP A 118      27.576  59.125  60.629  1.00  0.00           N  
ATOM   1795  CA  ASP A 118      28.735  59.104  59.726  1.00  0.00           C  
ATOM   1796  C   ASP A 118      28.277  59.108  58.249  1.00  0.00           C  
ATOM   1797  O   ASP A 118      27.495  58.238  57.856  1.00  0.00           O  
ATOM   1798  CB  ASP A 118      29.648  57.894  60.042  1.00  0.00           C  
ATOM   1799  CG  ASP A 118      31.025  57.902  59.375  1.00  0.00           C  
ATOM   1800  OD1 ASP A 118      31.272  58.719  58.466  1.00  0.00           O  
ATOM   1801  OD2 ASP A 118      31.844  57.053  59.779  1.00  0.00           O1-
ATOM   1802  H   ASP A 118      27.403  58.276  61.154  1.00  0.00           H  
ATOM   1803  HA  ASP A 118      29.309  60.013  59.916  1.00  0.00           H  
ATOM   1804  HB2 ASP A 118      29.804  57.862  61.120  1.00  0.00           H  
ATOM   1805  HB3 ASP A 118      29.140  56.973  59.751  1.00  0.00           H  
ATOM   1806  N   ASP A 119      28.760  60.085  57.471  1.00  0.00           N  
ATOM   1807  CA  ASP A 119      28.496  60.255  56.038  1.00  0.00           C  
ATOM   1808  C   ASP A 119      29.791  60.064  55.212  1.00  0.00           C  
ATOM   1809  O   ASP A 119      29.807  60.437  54.036  1.00  0.00           O  
ATOM   1810  CB  ASP A 119      27.826  61.618  55.690  1.00  0.00           C  
ATOM   1811  CG  ASP A 119      28.652  62.893  55.915  1.00  0.00           C  
ATOM   1812  OD1 ASP A 119      29.659  62.867  56.651  1.00  0.00           O  
ATOM   1813  OD2 ASP A 119      28.240  63.943  55.380  1.00  0.00           O1-
ATOM   1814  H   ASP A 119      29.430  60.741  57.852  1.00  0.00           H  
ATOM   1815  HA  ASP A 119      27.818  59.472  55.696  1.00  0.00           H  
ATOM   1816  HB2 ASP A 119      27.527  61.590  54.640  1.00  0.00           H  
ATOM   1817  HB3 ASP A 119      26.909  61.707  56.273  1.00  0.00           H  
ATOM   1818  N   GLY A 120      30.855  59.511  55.815  1.00  0.00           N  
ATOM   1819  CA  GLY A 120      32.163  59.301  55.195  1.00  0.00           C  
ATOM   1820  C   GLY A 120      32.122  58.300  54.028  1.00  0.00           C  
ATOM   1821  O   GLY A 120      31.104  57.658  53.751  1.00  0.00           O  
ATOM   1822  H   GLY A 120      30.795  59.233  56.802  1.00  0.00           H  
ATOM   1823  HA2 GLY A 120      32.556  60.257  54.846  1.00  0.00           H  
ATOM   1824  HA3 GLY A 120      32.849  58.930  55.958  1.00  0.00           H  
ATOM   1825  N   ALA A 121      33.262  58.161  53.339  1.00  0.00           N  
ATOM   1826  CA  ALA A 121      33.466  57.291  52.178  1.00  0.00           C  
ATOM   1827  C   ALA A 121      33.568  55.801  52.571  1.00  0.00           C  
ATOM   1828  O   ALA A 121      34.604  55.168  52.359  1.00  0.00           O  
ATOM   1829  CB  ALA A 121      34.699  57.790  51.404  1.00  0.00           C  
ATOM   1830  H   ALA A 121      34.075  58.678  53.640  1.00  0.00           H  
ATOM   1831  HA  ALA A 121      32.603  57.390  51.517  1.00  0.00           H  
ATOM   1832  HB1 ALA A 121      34.841  57.216  50.488  1.00  0.00           H  
ATOM   1833  HB2 ALA A 121      34.588  58.835  51.114  1.00  0.00           H  
ATOM   1834  HB3 ALA A 121      35.611  57.699  51.995  1.00  0.00           H  
ATOM   1835  N   VAL A 122      32.482  55.276  53.147  1.00  0.00           N  
ATOM   1836  CA  VAL A 122      32.312  53.892  53.578  1.00  0.00           C  
ATOM   1837  C   VAL A 122      32.526  52.894  52.417  1.00  0.00           C  
ATOM   1838  O   VAL A 122      32.062  53.141  51.300  1.00  0.00           O  
ATOM   1839  CB  VAL A 122      30.898  53.691  54.210  1.00  0.00           C  
ATOM   1840  CG1 VAL A 122      30.779  54.467  55.536  1.00  0.00           C  
ATOM   1841  CG2 VAL A 122      30.456  52.228  54.437  1.00  0.00           C  
ATOM   1842  H   VAL A 122      31.700  55.902  53.317  1.00  0.00           H  
ATOM   1843  HA  VAL A 122      33.072  53.723  54.338  1.00  0.00           H  
ATOM   1844  HB  VAL A 122      30.167  54.124  53.524  1.00  0.00           H  
ATOM   1845 HG11 VAL A 122      29.790  54.352  55.980  1.00  0.00           H  
ATOM   1846 HG12 VAL A 122      31.513  54.118  56.264  1.00  0.00           H  
ATOM   1847 HG13 VAL A 122      30.942  55.536  55.399  1.00  0.00           H  
ATOM   1848 HG21 VAL A 122      29.484  52.184  54.929  1.00  0.00           H  
ATOM   1849 HG22 VAL A 122      30.344  51.679  53.501  1.00  0.00           H  
ATOM   1850 HG23 VAL A 122      31.169  51.687  55.058  1.00  0.00           H  
ATOM   1851  N   GLY A 123      33.204  51.784  52.715  1.00  0.00           N  
ATOM   1852  CA  GLY A 123      33.578  50.754  51.753  1.00  0.00           C  
ATOM   1853  C   GLY A 123      35.110  50.610  51.708  1.00  0.00           C  
ATOM   1854  O   GLY A 123      35.818  51.237  52.505  1.00  0.00           O  
ATOM   1855  H   GLY A 123      33.563  51.672  53.664  1.00  0.00           H  
ATOM   1856  HA2 GLY A 123      33.128  49.810  52.054  1.00  0.00           H  
ATOM   1857  HA3 GLY A 123      33.200  50.988  50.757  1.00  0.00           H  
ATOM   1858  N   PRO A 124      35.627  49.756  50.796  1.00  0.00           N  
ATOM   1859  CA  PRO A 124      37.071  49.504  50.643  1.00  0.00           C  
ATOM   1860  C   PRO A 124      37.812  50.720  50.053  1.00  0.00           C  
ATOM   1861  O   PRO A 124      37.274  51.376  49.161  1.00  0.00           O  
ATOM   1862  CB  PRO A 124      37.106  48.277  49.718  1.00  0.00           C  
ATOM   1863  CG  PRO A 124      35.851  48.377  48.874  1.00  0.00           C  
ATOM   1864  CD  PRO A 124      34.837  48.977  49.837  1.00  0.00           C  
ATOM   1865  HA  PRO A 124      37.514  49.239  51.602  1.00  0.00           H  
ATOM   1866  HB2 PRO A 124      37.999  48.221  49.102  1.00  0.00           H  
ATOM   1867  HB3 PRO A 124      37.073  47.371  50.323  1.00  0.00           H  
ATOM   1868  HG2 PRO A 124      36.020  49.069  48.049  1.00  0.00           H  
ATOM   1869  HG3 PRO A 124      35.538  47.429  48.442  1.00  0.00           H  
ATOM   1870  HD2 PRO A 124      34.105  49.572  49.290  1.00  0.00           H  
ATOM   1871  HD3 PRO A 124      34.306  48.195  50.375  1.00  0.00           H  
ATOM   1872  N   GLN A 125      39.019  51.002  50.554  1.00  0.00           N  
ATOM   1873  CA  GLN A 125      39.853  52.131  50.143  1.00  0.00           C  
ATOM   1874  C   GLN A 125      41.287  51.644  49.886  1.00  0.00           C  
ATOM   1875  O   GLN A 125      41.791  50.832  50.660  1.00  0.00           O  
ATOM   1876  CB  GLN A 125      39.831  53.212  51.252  1.00  0.00           C  
ATOM   1877  CG  GLN A 125      38.455  53.869  51.517  1.00  0.00           C  
ATOM   1878  CD  GLN A 125      37.855  54.572  50.296  1.00  0.00           C  
ATOM   1879  NE2 GLN A 125      36.569  54.889  50.331  1.00  0.00           N  
ATOM   1880  OE1 GLN A 125      38.546  54.867  49.324  1.00  0.00           O  
ATOM   1881  H   GLN A 125      39.435  50.399  51.266  1.00  0.00           H  
ATOM   1882  HA  GLN A 125      39.488  52.540  49.200  1.00  0.00           H  
ATOM   1883  HB2 GLN A 125      40.197  52.779  52.184  1.00  0.00           H  
ATOM   1884  HB3 GLN A 125      40.544  53.997  50.996  1.00  0.00           H  
ATOM   1885  HG2 GLN A 125      37.751  53.119  51.879  1.00  0.00           H  
ATOM   1886  HG3 GLN A 125      38.548  54.603  52.317  1.00  0.00           H  
ATOM   1887 HE21 GLN A 125      35.995  54.740  51.161  1.00  0.00           H  
ATOM   1888 HE22 GLN A 125      36.142  55.345  49.540  1.00  0.00           H  
ATOM   1889  N   LEU A 126      41.924  52.154  48.824  1.00  0.00           N  
ATOM   1890  CA  LEU A 126      43.282  51.792  48.417  1.00  0.00           C  
ATOM   1891  C   LEU A 126      44.022  53.055  47.959  1.00  0.00           C  
ATOM   1892  O   LEU A 126      43.470  53.826  47.169  1.00  0.00           O  
ATOM   1893  CB  LEU A 126      43.220  50.712  47.307  1.00  0.00           C  
ATOM   1894  CG  LEU A 126      44.572  50.322  46.661  1.00  0.00           C  
ATOM   1895  CD1 LEU A 126      45.615  49.843  47.687  1.00  0.00           C  
ATOM   1896  CD2 LEU A 126      44.371  49.295  45.536  1.00  0.00           C  
ATOM   1897  H   LEU A 126      41.511  52.909  48.292  1.00  0.00           H  
ATOM   1898  HA  LEU A 126      43.815  51.384  49.276  1.00  0.00           H  
ATOM   1899  HB2 LEU A 126      42.743  49.818  47.709  1.00  0.00           H  
ATOM   1900  HB3 LEU A 126      42.567  51.071  46.513  1.00  0.00           H  
ATOM   1901  HG  LEU A 126      44.977  51.212  46.178  1.00  0.00           H  
ATOM   1902 HD11 LEU A 126      46.383  50.601  47.844  1.00  0.00           H  
ATOM   1903 HD12 LEU A 126      45.167  49.618  48.654  1.00  0.00           H  
ATOM   1904 HD13 LEU A 126      46.132  48.946  47.363  1.00  0.00           H  
ATOM   1905 HD21 LEU A 126      45.077  49.462  44.723  1.00  0.00           H  
ATOM   1906 HD22 LEU A 126      44.512  48.276  45.893  1.00  0.00           H  
ATOM   1907 HD23 LEU A 126      43.370  49.354  45.108  1.00  0.00           H  
ATOM   1908  N   PHE A 127      45.257  53.218  48.441  1.00  0.00           N  
ATOM   1909  CA  PHE A 127      46.135  54.339  48.140  1.00  0.00           C  
ATOM   1910  C   PHE A 127      47.529  53.831  47.739  1.00  0.00           C  
ATOM   1911  O   PHE A 127      48.118  53.006  48.442  1.00  0.00           O  
ATOM   1912  CB  PHE A 127      46.241  55.267  49.367  1.00  0.00           C  
ATOM   1913  CG  PHE A 127      45.007  56.092  49.699  1.00  0.00           C  
ATOM   1914  CD1 PHE A 127      44.849  57.377  49.141  1.00  0.00           C  
ATOM   1915  CD2 PHE A 127      43.952  55.544  50.463  1.00  0.00           C  
ATOM   1916  CE1 PHE A 127      43.712  58.121  49.423  1.00  0.00           C  
ATOM   1917  CE2 PHE A 127      42.822  56.304  50.733  1.00  0.00           C  
ATOM   1918  CZ  PHE A 127      42.708  57.591  50.224  1.00  0.00           C  
ATOM   1919  H   PHE A 127      45.652  52.514  49.066  1.00  0.00           H  
ATOM   1920  HA  PHE A 127      45.733  54.915  47.308  1.00  0.00           H  
ATOM   1921  HB2 PHE A 127      46.510  54.680  50.243  1.00  0.00           H  
ATOM   1922  HB3 PHE A 127      47.070  55.957  49.219  1.00  0.00           H  
ATOM   1923  HD1 PHE A 127      45.620  57.795  48.509  1.00  0.00           H  
ATOM   1924  HD2 PHE A 127      44.019  54.538  50.848  1.00  0.00           H  
ATOM   1925  HE1 PHE A 127      43.606  59.118  49.019  1.00  0.00           H  
ATOM   1926  HE2 PHE A 127      42.029  55.895  51.341  1.00  0.00           H  
ATOM   1927  HZ  PHE A 127      41.830  58.183  50.443  1.00  0.00           H  
ATOM   1928  N   TYR A 128      48.046  54.391  46.643  1.00  0.00           N  
ATOM   1929  CA  TYR A 128      49.444  54.347  46.226  1.00  0.00           C  
ATOM   1930  C   TYR A 128      50.150  55.526  46.913  1.00  0.00           C  
ATOM   1931  O   TYR A 128      49.619  56.640  46.859  1.00  0.00           O  
ATOM   1932  CB  TYR A 128      49.466  54.475  44.680  1.00  0.00           C  
ATOM   1933  CG  TYR A 128      50.813  54.666  43.996  1.00  0.00           C  
ATOM   1934  CD1 TYR A 128      51.455  53.573  43.376  1.00  0.00           C  
ATOM   1935  CD2 TYR A 128      51.411  55.944  43.937  1.00  0.00           C  
ATOM   1936  CE1 TYR A 128      52.686  53.756  42.715  1.00  0.00           C  
ATOM   1937  CE2 TYR A 128      52.654  56.122  43.301  1.00  0.00           C  
ATOM   1938  CZ  TYR A 128      53.296  55.026  42.694  1.00  0.00           C  
ATOM   1939  OH  TYR A 128      54.514  55.184  42.101  1.00  0.00           O  
ATOM   1940  H   TYR A 128      47.512  55.139  46.200  1.00  0.00           H  
ATOM   1941  HA  TYR A 128      49.904  53.403  46.526  1.00  0.00           H  
ATOM   1942  HB2 TYR A 128      48.975  53.605  44.245  1.00  0.00           H  
ATOM   1943  HB3 TYR A 128      48.854  55.329  44.386  1.00  0.00           H  
ATOM   1944  HD1 TYR A 128      51.011  52.588  43.405  1.00  0.00           H  
ATOM   1945  HD2 TYR A 128      50.925  56.797  44.392  1.00  0.00           H  
ATOM   1946  HE1 TYR A 128      53.173  52.908  42.254  1.00  0.00           H  
ATOM   1947  HE2 TYR A 128      53.104  57.105  43.289  1.00  0.00           H  
ATOM   1948  HH  TYR A 128      54.837  56.095  42.131  1.00  0.00           H  
ATOM   1949  N   LEU A 129      51.312  55.291  47.531  1.00  0.00           N  
ATOM   1950  CA  LEU A 129      52.067  56.319  48.236  1.00  0.00           C  
ATOM   1951  C   LEU A 129      53.570  56.182  47.935  1.00  0.00           C  
ATOM   1952  O   LEU A 129      54.224  55.218  48.339  1.00  0.00           O  
ATOM   1953  CB  LEU A 129      51.683  56.303  49.734  1.00  0.00           C  
ATOM   1954  CG  LEU A 129      52.428  57.305  50.641  1.00  0.00           C  
ATOM   1955  CD1 LEU A 129      52.360  58.755  50.114  1.00  0.00           C  
ATOM   1956  CD2 LEU A 129      51.908  57.190  52.089  1.00  0.00           C  
ATOM   1957  H   LEU A 129      51.690  54.350  47.609  1.00  0.00           H  
ATOM   1958  HA  LEU A 129      51.763  57.291  47.847  1.00  0.00           H  
ATOM   1959  HB2 LEU A 129      50.611  56.483  49.811  1.00  0.00           H  
ATOM   1960  HB3 LEU A 129      51.837  55.301  50.130  1.00  0.00           H  
ATOM   1961  HG  LEU A 129      53.481  57.020  50.659  1.00  0.00           H  
ATOM   1962 HD11 LEU A 129      53.281  59.017  49.595  1.00  0.00           H  
ATOM   1963 HD12 LEU A 129      51.545  58.902  49.410  1.00  0.00           H  
ATOM   1964 HD13 LEU A 129      52.225  59.488  50.905  1.00  0.00           H  
ATOM   1965 HD21 LEU A 129      51.682  58.155  52.540  1.00  0.00           H  
ATOM   1966 HD22 LEU A 129      50.994  56.599  52.149  1.00  0.00           H  
ATOM   1967 HD23 LEU A 129      52.644  56.700  52.726  1.00  0.00           H  
ATOM   1968  N   ASP A 130      54.066  57.180  47.200  1.00  0.00           N  
ATOM   1969  CA  ASP A 130      55.459  57.442  46.834  1.00  0.00           C  
ATOM   1970  C   ASP A 130      56.309  57.810  48.072  1.00  0.00           C  
ATOM   1971  O   ASP A 130      55.781  58.387  49.024  1.00  0.00           O  
ATOM   1972  CB  ASP A 130      55.433  58.595  45.810  1.00  0.00           C  
ATOM   1973  CG  ASP A 130      56.757  59.128  45.285  1.00  0.00           C  
ATOM   1974  OD1 ASP A 130      56.724  60.279  44.805  1.00  0.00           O  
ATOM   1975  OD2 ASP A 130      57.759  58.390  45.300  1.00  0.00           O1-
ATOM   1976  H   ASP A 130      53.421  57.920  46.937  1.00  0.00           H  
ATOM   1977  HA  ASP A 130      55.870  56.544  46.368  1.00  0.00           H  
ATOM   1978  HB2 ASP A 130      54.817  58.311  44.955  1.00  0.00           H  
ATOM   1979  HB3 ASP A 130      54.952  59.428  46.314  1.00  0.00           H  
ATOM   1980  N   TYR A 131      57.621  57.550  48.013  1.00  0.00           N  
ATOM   1981  CA  TYR A 131      58.581  57.853  49.083  1.00  0.00           C  
ATOM   1982  C   TYR A 131      58.767  59.369  49.312  1.00  0.00           C  
ATOM   1983  O   TYR A 131      59.123  59.775  50.417  1.00  0.00           O  
ATOM   1984  CB  TYR A 131      59.921  57.118  48.830  1.00  0.00           C  
ATOM   1985  CG  TYR A 131      60.865  57.697  47.786  1.00  0.00           C  
ATOM   1986  CD1 TYR A 131      61.897  58.582  48.167  1.00  0.00           C  
ATOM   1987  CD2 TYR A 131      60.728  57.333  46.432  1.00  0.00           C  
ATOM   1988  CE1 TYR A 131      62.776  59.105  47.199  1.00  0.00           C  
ATOM   1989  CE2 TYR A 131      61.605  57.857  45.463  1.00  0.00           C  
ATOM   1990  CZ  TYR A 131      62.628  58.745  45.845  1.00  0.00           C  
ATOM   1991  OH  TYR A 131      63.480  59.255  44.910  1.00  0.00           O  
ATOM   1992  H   TYR A 131      58.006  57.310  47.103  1.00  0.00           H  
ATOM   1993  HA  TYR A 131      58.162  57.450  50.008  1.00  0.00           H  
ATOM   1994  HB2 TYR A 131      60.468  57.090  49.774  1.00  0.00           H  
ATOM   1995  HB3 TYR A 131      59.733  56.075  48.579  1.00  0.00           H  
ATOM   1996  HD1 TYR A 131      62.015  58.869  49.203  1.00  0.00           H  
ATOM   1997  HD2 TYR A 131      59.942  56.656  46.125  1.00  0.00           H  
ATOM   1998  HE1 TYR A 131      63.557  59.789  47.499  1.00  0.00           H  
ATOM   1999  HE2 TYR A 131      61.475  57.572  44.428  1.00  0.00           H  
ATOM   2000  HH  TYR A 131      63.278  58.953  44.014  1.00  0.00           H  
ATOM   2001  N   LEU A 132      58.486  60.183  48.284  1.00  0.00           N  
ATOM   2002  CA  LEU A 132      58.474  61.646  48.357  1.00  0.00           C  
ATOM   2003  C   LEU A 132      57.154  62.200  48.939  1.00  0.00           C  
ATOM   2004  O   LEU A 132      57.027  63.416  49.083  1.00  0.00           O  
ATOM   2005  CB  LEU A 132      58.757  62.241  46.957  1.00  0.00           C  
ATOM   2006  CG  LEU A 132      60.123  61.855  46.341  1.00  0.00           C  
ATOM   2007  CD1 LEU A 132      60.209  62.284  44.862  1.00  0.00           C  
ATOM   2008  CD2 LEU A 132      61.308  62.406  47.158  1.00  0.00           C  
ATOM   2009  H   LEU A 132      58.248  59.770  47.389  1.00  0.00           H  
ATOM   2010  HA  LEU A 132      59.265  61.967  49.033  1.00  0.00           H  
ATOM   2011  HB2 LEU A 132      57.956  61.933  46.286  1.00  0.00           H  
ATOM   2012  HB3 LEU A 132      58.692  63.329  47.002  1.00  0.00           H  
ATOM   2013  HG  LEU A 132      60.201  60.766  46.344  1.00  0.00           H  
ATOM   2014 HD11 LEU A 132      60.474  61.435  44.231  1.00  0.00           H  
ATOM   2015 HD12 LEU A 132      59.259  62.671  44.490  1.00  0.00           H  
ATOM   2016 HD13 LEU A 132      60.955  63.061  44.691  1.00  0.00           H  
ATOM   2017 HD21 LEU A 132      62.177  62.622  46.536  1.00  0.00           H  
ATOM   2018 HD22 LEU A 132      61.046  63.326  47.680  1.00  0.00           H  
ATOM   2019 HD23 LEU A 132      61.629  61.681  47.906  1.00  0.00           H  
ATOM   2020  N   GLY A 133      56.185  61.332  49.263  1.00  0.00           N  
ATOM   2021  CA  GLY A 133      54.907  61.728  49.849  1.00  0.00           C  
ATOM   2022  C   GLY A 133      53.851  62.019  48.772  1.00  0.00           C  
ATOM   2023  O   GLY A 133      52.799  62.571  49.100  1.00  0.00           O  
ATOM   2024  H   GLY A 133      56.341  60.335  49.142  1.00  0.00           H  
ATOM   2025  HA2 GLY A 133      54.544  60.913  50.473  1.00  0.00           H  
ATOM   2026  HA3 GLY A 133      55.017  62.595  50.505  1.00  0.00           H  
ATOM   2027  N   THR A 134      54.094  61.672  47.500  1.00  0.00           N  
ATOM   2028  CA  THR A 134      53.088  61.729  46.439  1.00  0.00           C  
ATOM   2029  C   THR A 134      52.021  60.625  46.644  1.00  0.00           C  
ATOM   2030  O   THR A 134      52.301  59.445  46.419  1.00  0.00           O  
ATOM   2031  CB  THR A 134      53.691  61.604  45.006  1.00  0.00           C  
ATOM   2032  CG2 THR A 134      52.771  62.190  43.923  1.00  0.00           C  
ATOM   2033  OG1 THR A 134      54.948  62.261  44.913  1.00  0.00           O  
ATOM   2034  H   THR A 134      54.990  61.287  47.243  1.00  0.00           H  
ATOM   2035  HA  THR A 134      52.596  62.702  46.503  1.00  0.00           H  
ATOM   2036  HB  THR A 134      53.858  60.561  44.742  1.00  0.00           H  
ATOM   2037  HG1 THR A 134      55.645  61.558  44.884  1.00  0.00           H  
ATOM   2038 HG21 THR A 134      53.214  62.090  42.932  1.00  0.00           H  
ATOM   2039 HG22 THR A 134      51.809  61.675  43.899  1.00  0.00           H  
ATOM   2040 HG23 THR A 134      52.574  63.249  44.093  1.00  0.00           H  
ATOM   2041  N   LEU A 135      50.847  61.022  47.143  1.00  0.00           N  
ATOM   2042  CA  LEU A 135      49.721  60.139  47.431  1.00  0.00           C  
ATOM   2043  C   LEU A 135      48.758  60.155  46.236  1.00  0.00           C  
ATOM   2044  O   LEU A 135      48.518  61.224  45.668  1.00  0.00           O  
ATOM   2045  CB  LEU A 135      49.030  60.658  48.713  1.00  0.00           C  
ATOM   2046  CG  LEU A 135      47.910  59.768  49.296  1.00  0.00           C  
ATOM   2047  CD1 LEU A 135      48.456  58.420  49.789  1.00  0.00           C  
ATOM   2048  CD2 LEU A 135      47.142  60.495  50.420  1.00  0.00           C  
ATOM   2049  H   LEU A 135      50.680  62.007  47.291  1.00  0.00           H  
ATOM   2050  HA  LEU A 135      50.077  59.122  47.599  1.00  0.00           H  
ATOM   2051  HB2 LEU A 135      49.786  60.807  49.483  1.00  0.00           H  
ATOM   2052  HB3 LEU A 135      48.612  61.642  48.494  1.00  0.00           H  
ATOM   2053  HG  LEU A 135      47.183  59.567  48.509  1.00  0.00           H  
ATOM   2054 HD11 LEU A 135      47.774  57.937  50.485  1.00  0.00           H  
ATOM   2055 HD12 LEU A 135      48.599  57.730  48.960  1.00  0.00           H  
ATOM   2056 HD13 LEU A 135      49.410  58.534  50.302  1.00  0.00           H  
ATOM   2057 HD21 LEU A 135      46.070  60.504  50.216  1.00  0.00           H  
ATOM   2058 HD22 LEU A 135      47.277  60.015  51.389  1.00  0.00           H  
ATOM   2059 HD23 LEU A 135      47.453  61.532  50.538  1.00  0.00           H  
ATOM   2060  N   GLN A 136      48.190  58.994  45.902  1.00  0.00           N  
ATOM   2061  CA  GLN A 136      47.137  58.861  44.906  1.00  0.00           C  
ATOM   2062  C   GLN A 136      46.214  57.714  45.335  1.00  0.00           C  
ATOM   2063  O   GLN A 136      46.701  56.620  45.622  1.00  0.00           O  
ATOM   2064  CB  GLN A 136      47.774  58.632  43.510  1.00  0.00           C  
ATOM   2065  CG  GLN A 136      46.789  58.485  42.329  1.00  0.00           C  
ATOM   2066  CD  GLN A 136      45.860  59.687  42.161  1.00  0.00           C  
ATOM   2067  NE2 GLN A 136      44.554  59.474  42.245  1.00  0.00           N  
ATOM   2068  OE1 GLN A 136      46.315  60.809  41.952  1.00  0.00           O  
ATOM   2069  H   GLN A 136      48.467  58.132  46.370  1.00  0.00           H  
ATOM   2070  HA  GLN A 136      46.548  59.781  44.891  1.00  0.00           H  
ATOM   2071  HB2 GLN A 136      48.448  59.460  43.290  1.00  0.00           H  
ATOM   2072  HB3 GLN A 136      48.403  57.742  43.545  1.00  0.00           H  
ATOM   2073  HG2 GLN A 136      47.352  58.359  41.403  1.00  0.00           H  
ATOM   2074  HG3 GLN A 136      46.200  57.576  42.442  1.00  0.00           H  
ATOM   2075 HE21 GLN A 136      44.185  58.536  42.417  1.00  0.00           H  
ATOM   2076 HE22 GLN A 136      43.896  60.230  42.119  1.00  0.00           H  
ATOM   2077  N   ALA A 137      44.899  57.964  45.334  1.00  0.00           N  
ATOM   2078  CA  ALA A 137      43.880  56.918  45.409  1.00  0.00           C  
ATOM   2079  C   ALA A 137      43.808  56.225  44.040  1.00  0.00           C  
ATOM   2080  O   ALA A 137      43.637  56.917  43.032  1.00  0.00           O  
ATOM   2081  CB  ALA A 137      42.528  57.543  45.784  1.00  0.00           C  
ATOM   2082  H   ALA A 137      44.571  58.878  45.059  1.00  0.00           H  
ATOM   2083  HA  ALA A 137      44.154  56.198  46.182  1.00  0.00           H  
ATOM   2084  HB1 ALA A 137      41.758  56.775  45.866  1.00  0.00           H  
ATOM   2085  HB2 ALA A 137      42.583  58.050  46.747  1.00  0.00           H  
ATOM   2086  HB3 ALA A 137      42.195  58.268  45.040  1.00  0.00           H  
ATOM   2087  N   VAL A 138      43.987  54.903  44.012  1.00  0.00           N  
ATOM   2088  CA  VAL A 138      44.107  54.116  42.784  1.00  0.00           C  
ATOM   2089  C   VAL A 138      43.136  52.917  42.833  1.00  0.00           C  
ATOM   2090  O   VAL A 138      42.832  52.448  43.934  1.00  0.00           O  
ATOM   2091  CB  VAL A 138      45.557  53.564  42.626  1.00  0.00           C  
ATOM   2092  CG1 VAL A 138      46.574  54.688  42.370  1.00  0.00           C  
ATOM   2093  CG2 VAL A 138      46.044  52.645  43.769  1.00  0.00           C  
ATOM   2094  H   VAL A 138      44.032  54.376  44.876  1.00  0.00           H  
ATOM   2095  HA  VAL A 138      43.866  54.739  41.924  1.00  0.00           H  
ATOM   2096  HB  VAL A 138      45.567  52.956  41.721  1.00  0.00           H  
ATOM   2097 HG11 VAL A 138      47.563  54.284  42.152  1.00  0.00           H  
ATOM   2098 HG12 VAL A 138      46.278  55.299  41.518  1.00  0.00           H  
ATOM   2099 HG13 VAL A 138      46.669  55.342  43.235  1.00  0.00           H  
ATOM   2100 HG21 VAL A 138      47.067  52.313  43.593  1.00  0.00           H  
ATOM   2101 HG22 VAL A 138      46.025  53.153  44.733  1.00  0.00           H  
ATOM   2102 HG23 VAL A 138      45.440  51.742  43.853  1.00  0.00           H  
ATOM   2103  N   PRO A 139      42.659  52.429  41.664  1.00  0.00           N  
ATOM   2104  CA  PRO A 139      41.943  51.140  41.598  1.00  0.00           C  
ATOM   2105  C   PRO A 139      42.874  49.931  41.810  1.00  0.00           C  
ATOM   2106  O   PRO A 139      42.464  48.943  42.418  1.00  0.00           O  
ATOM   2107  CB  PRO A 139      41.310  51.161  40.197  1.00  0.00           C  
ATOM   2108  CG  PRO A 139      42.253  52.008  39.353  1.00  0.00           C  
ATOM   2109  CD  PRO A 139      42.786  53.045  40.339  1.00  0.00           C  
ATOM   2110  HA  PRO A 139      41.158  51.085  42.353  1.00  0.00           H  
ATOM   2111  HB2 PRO A 139      41.159  50.167  39.775  1.00  0.00           H  
ATOM   2112  HB3 PRO A 139      40.331  51.638  40.252  1.00  0.00           H  
ATOM   2113  HG2 PRO A 139      43.077  51.389  38.997  1.00  0.00           H  
ATOM   2114  HG3 PRO A 139      41.774  52.447  38.477  1.00  0.00           H  
ATOM   2115  HD2 PRO A 139      43.809  53.327  40.089  1.00  0.00           H  
ATOM   2116  HD3 PRO A 139      42.168  53.944  40.313  1.00  0.00           H  
ATOM   2117  N   TYR A 140      44.113  50.048  41.325  1.00  0.00           N  
ATOM   2118  CA  TYR A 140      45.180  49.069  41.434  1.00  0.00           C  
ATOM   2119  C   TYR A 140      46.513  49.815  41.311  1.00  0.00           C  
ATOM   2120  O   TYR A 140      46.582  50.835  40.620  1.00  0.00           O  
ATOM   2121  CB  TYR A 140      45.000  47.942  40.390  1.00  0.00           C  
ATOM   2122  CG  TYR A 140      44.828  48.355  38.934  1.00  0.00           C  
ATOM   2123  CD1 TYR A 140      45.942  48.490  38.078  1.00  0.00           C  
ATOM   2124  CD2 TYR A 140      43.532  48.574  38.424  1.00  0.00           C  
ATOM   2125  CE1 TYR A 140      45.755  48.837  36.724  1.00  0.00           C  
ATOM   2126  CE2 TYR A 140      43.347  48.938  37.078  1.00  0.00           C  
ATOM   2127  CZ  TYR A 140      44.457  49.066  36.225  1.00  0.00           C  
ATOM   2128  OH  TYR A 140      44.259  49.416  34.921  1.00  0.00           O  
ATOM   2129  H   TYR A 140      44.388  50.880  40.820  1.00  0.00           H  
ATOM   2130  HA  TYR A 140      45.138  48.644  42.434  1.00  0.00           H  
ATOM   2131  HB2 TYR A 140      45.837  47.249  40.466  1.00  0.00           H  
ATOM   2132  HB3 TYR A 140      44.117  47.363  40.655  1.00  0.00           H  
ATOM   2133  HD1 TYR A 140      46.941  48.318  38.450  1.00  0.00           H  
ATOM   2134  HD2 TYR A 140      42.670  48.460  39.067  1.00  0.00           H  
ATOM   2135  HE1 TYR A 140      46.611  48.924  36.070  1.00  0.00           H  
ATOM   2136  HE2 TYR A 140      42.348  49.109  36.704  1.00  0.00           H  
ATOM   2137  HH  TYR A 140      45.086  49.375  34.364  1.00  0.00           H  
ATOM   2138  N   GLY A 141      47.538  49.323  42.006  1.00  0.00           N  
ATOM   2139  CA  GLY A 141      48.864  49.927  42.024  1.00  0.00           C  
ATOM   2140  C   GLY A 141      49.859  48.834  42.414  1.00  0.00           C  
ATOM   2141  O   GLY A 141      49.478  47.811  42.985  1.00  0.00           O  
ATOM   2142  H   GLY A 141      47.443  48.453  42.529  1.00  0.00           H  
ATOM   2143  HA2 GLY A 141      49.125  50.337  41.047  1.00  0.00           H  
ATOM   2144  HA3 GLY A 141      48.896  50.737  42.755  1.00  0.00           H  
ATOM   2145  N   CYS A 142      51.138  49.057  42.104  1.00  0.00           N  
ATOM   2146  CA  CYS A 142      52.241  48.146  42.388  1.00  0.00           C  
ATOM   2147  C   CYS A 142      53.493  48.988  42.683  1.00  0.00           C  
ATOM   2148  O   CYS A 142      53.591  50.117  42.194  1.00  0.00           O  
ATOM   2149  CB  CYS A 142      52.558  47.220  41.194  1.00  0.00           C  
ATOM   2150  SG  CYS A 142      51.216  46.081  40.773  1.00  0.00           S  
ATOM   2151  H   CYS A 142      51.430  49.936  41.695  1.00  0.00           H  
ATOM   2152  HA  CYS A 142      52.007  47.556  43.275  1.00  0.00           H  
ATOM   2153  HB2 CYS A 142      52.791  47.809  40.307  1.00  0.00           H  
ATOM   2154  HB3 CYS A 142      53.434  46.613  41.426  1.00  0.00           H  
ATOM   2155  HG  CYS A 142      50.344  47.031  40.423  1.00  0.00           H  
ATOM   2156  N   HIS A 143      54.451  48.399  43.404  1.00  0.00           N  
ATOM   2157  CA  HIS A 143      55.787  48.946  43.640  1.00  0.00           C  
ATOM   2158  C   HIS A 143      56.825  47.836  43.430  1.00  0.00           C  
ATOM   2159  O   HIS A 143      56.518  46.670  43.676  1.00  0.00           O  
ATOM   2160  CB  HIS A 143      55.912  49.474  45.083  1.00  0.00           C  
ATOM   2161  CG  HIS A 143      55.088  50.684  45.440  1.00  0.00           C  
ATOM   2162  CD2 HIS A 143      54.259  50.917  46.512  1.00  0.00           C  
ATOM   2163  ND1 HIS A 143      55.087  51.865  44.712  1.00  0.00           N  
ATOM   2164  CE1 HIS A 143      54.293  52.728  45.350  1.00  0.00           C  
ATOM   2165  NE2 HIS A 143      53.753  52.216  46.445  1.00  0.00           N  
ATOM   2166  H   HIS A 143      54.315  47.437  43.714  1.00  0.00           H  
ATOM   2167  HA  HIS A 143      56.004  49.749  42.933  1.00  0.00           H  
ATOM   2168  HB2 HIS A 143      55.658  48.679  45.786  1.00  0.00           H  
ATOM   2169  HB3 HIS A 143      56.951  49.731  45.295  1.00  0.00           H  
ATOM   2170  HD1 HIS A 143      55.575  52.063  43.847  1.00  0.00           H  
ATOM   2171  HD2 HIS A 143      54.016  50.262  47.337  1.00  0.00           H  
ATOM   2172  HE1 HIS A 143      54.118  53.744  45.024  1.00  0.00           H  
ATOM   2173  N   GLY A 144      58.045  48.220  43.042  1.00  0.00           N  
ATOM   2174  CA  GLY A 144      59.172  47.312  42.833  1.00  0.00           C  
ATOM   2175  C   GLY A 144      59.330  46.955  41.352  1.00  0.00           C  
ATOM   2176  O   GLY A 144      58.554  47.398  40.506  1.00  0.00           O  
ATOM   2177  H   GLY A 144      58.206  49.191  42.813  1.00  0.00           H  
ATOM   2178  HA2 GLY A 144      60.067  47.837  43.141  1.00  0.00           H  
ATOM   2179  HA3 GLY A 144      59.102  46.405  43.433  1.00  0.00           H  
ATOM   2180  N   TYR A 145      60.366  46.169  41.033  1.00  0.00           N  
ATOM   2181  CA  TYR A 145      60.763  45.809  39.663  1.00  0.00           C  
ATOM   2182  C   TYR A 145      59.681  45.075  38.844  1.00  0.00           C  
ATOM   2183  O   TYR A 145      59.682  45.184  37.618  1.00  0.00           O  
ATOM   2184  CB  TYR A 145      62.054  44.964  39.705  1.00  0.00           C  
ATOM   2185  CG  TYR A 145      63.306  45.617  40.279  1.00  0.00           C  
ATOM   2186  CD1 TYR A 145      63.614  46.973  40.032  1.00  0.00           C  
ATOM   2187  CD2 TYR A 145      64.201  44.835  41.039  1.00  0.00           C  
ATOM   2188  CE1 TYR A 145      64.784  47.545  40.569  1.00  0.00           C  
ATOM   2189  CE2 TYR A 145      65.374  45.405  41.574  1.00  0.00           C  
ATOM   2190  CZ  TYR A 145      65.661  46.764  41.345  1.00  0.00           C  
ATOM   2191  OH  TYR A 145      66.787  47.330  41.867  1.00  0.00           O  
ATOM   2192  H   TYR A 145      60.995  45.855  41.767  1.00  0.00           H  
ATOM   2193  HA  TYR A 145      60.960  46.738  39.127  1.00  0.00           H  
ATOM   2194  HB2 TYR A 145      61.849  44.055  40.272  1.00  0.00           H  
ATOM   2195  HB3 TYR A 145      62.302  44.628  38.700  1.00  0.00           H  
ATOM   2196  HD1 TYR A 145      62.968  47.590  39.426  1.00  0.00           H  
ATOM   2197  HD2 TYR A 145      63.986  43.793  41.222  1.00  0.00           H  
ATOM   2198  HE1 TYR A 145      65.007  48.585  40.377  1.00  0.00           H  
ATOM   2199  HE2 TYR A 145      66.040  44.788  42.161  1.00  0.00           H  
ATOM   2200  HH  TYR A 145      67.335  46.702  42.356  1.00  0.00           H  
ATOM   2201  N   GLY A 146      58.764  44.366  39.514  1.00  0.00           N  
ATOM   2202  CA  GLY A 146      57.665  43.662  38.853  1.00  0.00           C  
ATOM   2203  C   GLY A 146      56.508  44.601  38.483  1.00  0.00           C  
ATOM   2204  O   GLY A 146      55.640  44.195  37.710  1.00  0.00           O  
ATOM   2205  H   GLY A 146      58.826  44.302  40.523  1.00  0.00           H  
ATOM   2206  HA2 GLY A 146      58.010  43.156  37.951  1.00  0.00           H  
ATOM   2207  HA3 GLY A 146      57.288  42.889  39.522  1.00  0.00           H  
ATOM   2208  N   ALA A 147      56.479  45.835  39.015  1.00  0.00           N  
ATOM   2209  CA  ALA A 147      55.334  46.745  38.959  1.00  0.00           C  
ATOM   2210  C   ALA A 147      54.814  47.053  37.553  1.00  0.00           C  
ATOM   2211  O   ALA A 147      53.600  47.050  37.362  1.00  0.00           O  
ATOM   2212  CB  ALA A 147      55.653  48.053  39.695  1.00  0.00           C  
ATOM   2213  H   ALA A 147      57.263  46.146  39.579  1.00  0.00           H  
ATOM   2214  HA  ALA A 147      54.526  46.236  39.482  1.00  0.00           H  
ATOM   2215  HB1 ALA A 147      54.820  48.756  39.646  1.00  0.00           H  
ATOM   2216  HB2 ALA A 147      55.859  47.867  40.746  1.00  0.00           H  
ATOM   2217  HB3 ALA A 147      56.519  48.555  39.263  1.00  0.00           H  
ATOM   2218  N   CYS A 148      55.722  47.288  36.599  1.00  0.00           N  
ATOM   2219  CA  CYS A 148      55.394  47.601  35.206  1.00  0.00           C  
ATOM   2220  C   CYS A 148      54.614  46.456  34.531  1.00  0.00           C  
ATOM   2221  O   CYS A 148      53.589  46.698  33.893  1.00  0.00           O  
ATOM   2222  CB  CYS A 148      56.657  47.931  34.384  1.00  0.00           C  
ATOM   2223  SG  CYS A 148      57.505  49.379  35.087  1.00  0.00           S  
ATOM   2224  H   CYS A 148      56.702  47.280  36.843  1.00  0.00           H  
ATOM   2225  HA  CYS A 148      54.746  48.480  35.206  1.00  0.00           H  
ATOM   2226  HB2 CYS A 148      57.347  47.086  34.367  1.00  0.00           H  
ATOM   2227  HB3 CYS A 148      56.395  48.147  33.347  1.00  0.00           H  
ATOM   2228  HG  CYS A 148      58.544  49.349  34.243  1.00  0.00           H  
ATOM   2229  N   PHE A 149      55.098  45.226  34.729  1.00  0.00           N  
ATOM   2230  CA  PHE A 149      54.545  44.008  34.142  1.00  0.00           C  
ATOM   2231  C   PHE A 149      53.231  43.610  34.819  1.00  0.00           C  
ATOM   2232  O   PHE A 149      52.276  43.257  34.127  1.00  0.00           O  
ATOM   2233  CB  PHE A 149      55.575  42.869  34.247  1.00  0.00           C  
ATOM   2234  CG  PHE A 149      56.920  43.219  33.641  1.00  0.00           C  
ATOM   2235  CD1 PHE A 149      57.074  43.256  32.239  1.00  0.00           C  
ATOM   2236  CD2 PHE A 149      57.975  43.667  34.465  1.00  0.00           C  
ATOM   2237  CE1 PHE A 149      58.275  43.677  31.688  1.00  0.00           C  
ATOM   2238  CE2 PHE A 149      59.167  44.085  33.893  1.00  0.00           C  
ATOM   2239  CZ  PHE A 149      59.314  44.089  32.512  1.00  0.00           C  
ATOM   2240  H   PHE A 149      55.908  45.103  35.319  1.00  0.00           H  
ATOM   2241  HA  PHE A 149      54.342  44.196  33.086  1.00  0.00           H  
ATOM   2242  HB2 PHE A 149      55.719  42.570  35.288  1.00  0.00           H  
ATOM   2243  HB3 PHE A 149      55.186  41.985  33.737  1.00  0.00           H  
ATOM   2244  HD1 PHE A 149      56.262  42.956  31.591  1.00  0.00           H  
ATOM   2245  HD2 PHE A 149      57.866  43.687  35.541  1.00  0.00           H  
ATOM   2246  HE1 PHE A 149      58.399  43.697  30.614  1.00  0.00           H  
ATOM   2247  HE2 PHE A 149      59.977  44.418  34.527  1.00  0.00           H  
ATOM   2248  HZ  PHE A 149      60.238  44.425  32.070  1.00  0.00           H  
ATOM   2249  N   VAL A 150      53.187  43.707  36.152  1.00  0.00           N  
ATOM   2250  CA  VAL A 150      51.999  43.377  36.926  1.00  0.00           C  
ATOM   2251  C   VAL A 150      50.876  44.423  36.729  1.00  0.00           C  
ATOM   2252  O   VAL A 150      49.721  44.028  36.590  1.00  0.00           O  
ATOM   2253  CB  VAL A 150      52.319  43.175  38.430  1.00  0.00           C  
ATOM   2254  CG1 VAL A 150      51.066  42.890  39.268  1.00  0.00           C  
ATOM   2255  CG2 VAL A 150      53.305  42.010  38.640  1.00  0.00           C  
ATOM   2256  H   VAL A 150      54.014  43.989  36.674  1.00  0.00           H  
ATOM   2257  HA  VAL A 150      51.622  42.424  36.551  1.00  0.00           H  
ATOM   2258  HB  VAL A 150      52.784  44.085  38.814  1.00  0.00           H  
ATOM   2259 HG11 VAL A 150      51.320  42.645  40.295  1.00  0.00           H  
ATOM   2260 HG12 VAL A 150      50.386  43.738  39.306  1.00  0.00           H  
ATOM   2261 HG13 VAL A 150      50.516  42.052  38.844  1.00  0.00           H  
ATOM   2262 HG21 VAL A 150      53.580  41.918  39.690  1.00  0.00           H  
ATOM   2263 HG22 VAL A 150      52.865  41.061  38.331  1.00  0.00           H  
ATOM   2264 HG23 VAL A 150      54.227  42.131  38.075  1.00  0.00           H  
ATOM   2265  N   THR A 151      51.213  45.718  36.620  1.00  0.00           N  
ATOM   2266  CA  THR A 151      50.235  46.754  36.270  1.00  0.00           C  
ATOM   2267  C   THR A 151      49.670  46.554  34.844  1.00  0.00           C  
ATOM   2268  O   THR A 151      48.463  46.678  34.666  1.00  0.00           O  
ATOM   2269  CB  THR A 151      50.795  48.197  36.405  1.00  0.00           C  
ATOM   2270  CG2 THR A 151      49.781  49.326  36.152  1.00  0.00           C  
ATOM   2271  OG1 THR A 151      51.295  48.391  37.717  1.00  0.00           O  
ATOM   2272  H   THR A 151      52.174  46.015  36.754  1.00  0.00           H  
ATOM   2273  HA  THR A 151      49.401  46.658  36.969  1.00  0.00           H  
ATOM   2274  HB  THR A 151      51.630  48.321  35.712  1.00  0.00           H  
ATOM   2275  HG1 THR A 151      52.114  47.865  37.776  1.00  0.00           H  
ATOM   2276 HG21 THR A 151      50.230  50.305  36.320  1.00  0.00           H  
ATOM   2277 HG22 THR A 151      49.411  49.320  35.126  1.00  0.00           H  
ATOM   2278 HG23 THR A 151      48.920  49.238  36.814  1.00  0.00           H  
ATOM   2279  N   ALA A 152      50.517  46.157  33.877  1.00  0.00           N  
ATOM   2280  CA  ALA A 152      50.087  45.789  32.524  1.00  0.00           C  
ATOM   2281  C   ALA A 152      49.176  44.545  32.496  1.00  0.00           C  
ATOM   2282  O   ALA A 152      48.240  44.493  31.698  1.00  0.00           O  
ATOM   2283  CB  ALA A 152      51.316  45.593  31.624  1.00  0.00           C  
ATOM   2284  H   ALA A 152      51.507  46.074  34.075  1.00  0.00           H  
ATOM   2285  HA  ALA A 152      49.510  46.625  32.125  1.00  0.00           H  
ATOM   2286  HB1 ALA A 152      51.015  45.348  30.605  1.00  0.00           H  
ATOM   2287  HB2 ALA A 152      51.917  46.501  31.575  1.00  0.00           H  
ATOM   2288  HB3 ALA A 152      51.955  44.786  31.980  1.00  0.00           H  
ATOM   2289  N   LEU A 153      49.438  43.578  33.385  1.00  0.00           N  
ATOM   2290  CA  LEU A 153      48.583  42.417  33.627  1.00  0.00           C  
ATOM   2291  C   LEU A 153      47.229  42.835  34.240  1.00  0.00           C  
ATOM   2292  O   LEU A 153      46.189  42.408  33.739  1.00  0.00           O  
ATOM   2293  CB  LEU A 153      49.376  41.359  34.434  1.00  0.00           C  
ATOM   2294  CG  LEU A 153      48.635  40.038  34.758  1.00  0.00           C  
ATOM   2295  CD1 LEU A 153      49.623  38.868  34.940  1.00  0.00           C  
ATOM   2296  CD2 LEU A 153      47.703  40.159  35.981  1.00  0.00           C  
ATOM   2297  H   LEU A 153      50.265  43.662  33.966  1.00  0.00           H  
ATOM   2298  HA  LEU A 153      48.362  41.974  32.654  1.00  0.00           H  
ATOM   2299  HB2 LEU A 153      50.261  41.130  33.839  1.00  0.00           H  
ATOM   2300  HB3 LEU A 153      49.757  41.786  35.359  1.00  0.00           H  
ATOM   2301  HG  LEU A 153      48.025  39.791  33.889  1.00  0.00           H  
ATOM   2302 HD11 LEU A 153      49.217  37.947  34.520  1.00  0.00           H  
ATOM   2303 HD12 LEU A 153      50.582  39.041  34.450  1.00  0.00           H  
ATOM   2304 HD13 LEU A 153      49.843  38.678  35.991  1.00  0.00           H  
ATOM   2305 HD21 LEU A 153      47.791  39.317  36.668  1.00  0.00           H  
ATOM   2306 HD22 LEU A 153      47.899  41.063  36.560  1.00  0.00           H  
ATOM   2307 HD23 LEU A 153      46.660  40.206  35.671  1.00  0.00           H  
ATOM   2308  N   LEU A 154      47.243  43.718  35.248  1.00  0.00           N  
ATOM   2309  CA  LEU A 154      46.038  44.304  35.843  1.00  0.00           C  
ATOM   2310  C   LEU A 154      45.230  45.154  34.840  1.00  0.00           C  
ATOM   2311  O   LEU A 154      44.008  45.034  34.825  1.00  0.00           O  
ATOM   2312  CB  LEU A 154      46.380  45.089  37.128  1.00  0.00           C  
ATOM   2313  CG  LEU A 154      46.776  44.196  38.326  1.00  0.00           C  
ATOM   2314  CD1 LEU A 154      47.375  45.025  39.481  1.00  0.00           C  
ATOM   2315  CD2 LEU A 154      45.607  43.306  38.800  1.00  0.00           C  
ATOM   2316  H   LEU A 154      48.136  43.991  35.654  1.00  0.00           H  
ATOM   2317  HA  LEU A 154      45.389  43.470  36.117  1.00  0.00           H  
ATOM   2318  HB2 LEU A 154      47.177  45.797  36.904  1.00  0.00           H  
ATOM   2319  HB3 LEU A 154      45.522  45.697  37.422  1.00  0.00           H  
ATOM   2320  HG  LEU A 154      47.568  43.526  37.991  1.00  0.00           H  
ATOM   2321 HD11 LEU A 154      46.726  45.060  40.357  1.00  0.00           H  
ATOM   2322 HD12 LEU A 154      48.323  44.602  39.809  1.00  0.00           H  
ATOM   2323 HD13 LEU A 154      47.574  46.056  39.189  1.00  0.00           H  
ATOM   2324 HD21 LEU A 154      45.744  42.281  38.457  1.00  0.00           H  
ATOM   2325 HD22 LEU A 154      45.521  43.261  39.885  1.00  0.00           H  
ATOM   2326 HD23 LEU A 154      44.645  43.643  38.419  1.00  0.00           H  
ATOM   2327  N   ASP A 155      45.893  45.898  33.942  1.00  0.00           N  
ATOM   2328  CA  ASP A 155      45.265  46.572  32.789  1.00  0.00           C  
ATOM   2329  C   ASP A 155      44.490  45.609  31.866  1.00  0.00           C  
ATOM   2330  O   ASP A 155      43.526  46.036  31.229  1.00  0.00           O  
ATOM   2331  CB  ASP A 155      46.229  47.417  31.908  1.00  0.00           C  
ATOM   2332  CG  ASP A 155      46.914  48.610  32.568  1.00  0.00           C  
ATOM   2333  OD1 ASP A 155      46.277  49.277  33.407  1.00  0.00           O  
ATOM   2334  OD2 ASP A 155      48.003  48.987  32.087  1.00  0.00           O1-
ATOM   2335  H   ASP A 155      46.897  46.030  34.065  1.00  0.00           H  
ATOM   2336  HA  ASP A 155      44.524  47.253  33.208  1.00  0.00           H  
ATOM   2337  HB2 ASP A 155      47.006  46.754  31.529  1.00  0.00           H  
ATOM   2338  HB3 ASP A 155      45.697  47.795  31.034  1.00  0.00           H  
ATOM   2339  N   CYS A 156      44.912  44.340  31.804  1.00  0.00           N  
ATOM   2340  CA  CYS A 156      44.279  43.297  31.001  1.00  0.00           C  
ATOM   2341  C   CYS A 156      43.184  42.537  31.778  1.00  0.00           C  
ATOM   2342  O   CYS A 156      42.235  42.078  31.140  1.00  0.00           O  
ATOM   2343  CB  CYS A 156      45.312  42.290  30.451  1.00  0.00           C  
ATOM   2344  SG  CYS A 156      46.503  43.121  29.355  1.00  0.00           S  
ATOM   2345  H   CYS A 156      45.704  44.056  32.368  1.00  0.00           H  
ATOM   2346  HA  CYS A 156      43.791  43.757  30.139  1.00  0.00           H  
ATOM   2347  HB2 CYS A 156      45.855  41.797  31.256  1.00  0.00           H  
ATOM   2348  HB3 CYS A 156      44.813  41.503  29.884  1.00  0.00           H  
ATOM   2349  HG  CYS A 156      47.151  43.778  30.334  1.00  0.00           H  
ATOM   2350  N   LEU A 157      43.331  42.371  33.103  1.00  0.00           N  
ATOM   2351  CA  LEU A 157      42.538  41.414  33.886  1.00  0.00           C  
ATOM   2352  C   LEU A 157      41.706  42.023  35.034  1.00  0.00           C  
ATOM   2353  O   LEU A 157      40.793  41.337  35.497  1.00  0.00           O  
ATOM   2354  CB  LEU A 157      43.468  40.301  34.433  1.00  0.00           C  
ATOM   2355  CG  LEU A 157      44.151  39.403  33.373  1.00  0.00           C  
ATOM   2356  CD1 LEU A 157      45.063  38.356  34.049  1.00  0.00           C  
ATOM   2357  CD2 LEU A 157      43.145  38.739  32.409  1.00  0.00           C  
ATOM   2358  H   LEU A 157      44.169  42.732  33.546  1.00  0.00           H  
ATOM   2359  HA  LEU A 157      41.792  40.938  33.248  1.00  0.00           H  
ATOM   2360  HB2 LEU A 157      44.236  40.764  35.054  1.00  0.00           H  
ATOM   2361  HB3 LEU A 157      42.895  39.656  35.102  1.00  0.00           H  
ATOM   2362  HG  LEU A 157      44.803  40.042  32.775  1.00  0.00           H  
ATOM   2363 HD11 LEU A 157      46.079  38.417  33.661  1.00  0.00           H  
ATOM   2364 HD12 LEU A 157      45.124  38.498  35.129  1.00  0.00           H  
ATOM   2365 HD13 LEU A 157      44.721  37.333  33.894  1.00  0.00           H  
ATOM   2366 HD21 LEU A 157      43.430  37.722  32.138  1.00  0.00           H  
ATOM   2367 HD22 LEU A 157      42.143  38.686  32.835  1.00  0.00           H  
ATOM   2368 HD23 LEU A 157      43.076  39.302  31.477  1.00  0.00           H  
ATOM   2369  N   TRP A 158      41.987  43.251  35.498  1.00  0.00           N  
ATOM   2370  CA  TRP A 158      41.231  43.877  36.593  1.00  0.00           C  
ATOM   2371  C   TRP A 158      39.791  44.232  36.178  1.00  0.00           C  
ATOM   2372  O   TRP A 158      39.560  44.724  35.071  1.00  0.00           O  
ATOM   2373  CB  TRP A 158      41.960  45.119  37.159  1.00  0.00           C  
ATOM   2374  CG  TRP A 158      41.267  45.838  38.288  1.00  0.00           C  
ATOM   2375  CD1 TRP A 158      41.295  45.473  39.591  1.00  0.00           C  
ATOM   2376  CD2 TRP A 158      40.351  46.977  38.215  1.00  0.00           C  
ATOM   2377  CE2 TRP A 158      39.878  47.265  39.531  1.00  0.00           C  
ATOM   2378  CE3 TRP A 158      39.860  47.794  37.168  1.00  0.00           C  
ATOM   2379  NE1 TRP A 158      40.481  46.317  40.325  1.00  0.00           N  
ATOM   2380  CZ2 TRP A 158      38.978  48.310  39.798  1.00  0.00           C  
ATOM   2381  CZ3 TRP A 158      38.962  48.852  37.422  1.00  0.00           C  
ATOM   2382  CH2 TRP A 158      38.521  49.111  38.735  1.00  0.00           C  
ATOM   2383  H   TRP A 158      42.718  43.819  35.074  1.00  0.00           H  
ATOM   2384  HA  TRP A 158      41.175  43.147  37.404  1.00  0.00           H  
ATOM   2385  HB2 TRP A 158      42.956  44.842  37.501  1.00  0.00           H  
ATOM   2386  HB3 TRP A 158      42.105  45.850  36.364  1.00  0.00           H  
ATOM   2387  HD1 TRP A 158      41.855  44.633  39.979  1.00  0.00           H  
ATOM   2388  HE1 TRP A 158      40.299  46.220  41.329  1.00  0.00           H  
ATOM   2389  HE3 TRP A 158      40.187  47.605  36.155  1.00  0.00           H  
ATOM   2390  HZ2 TRP A 158      38.641  48.495  40.808  1.00  0.00           H  
ATOM   2391  HZ3 TRP A 158      38.609  49.465  36.605  1.00  0.00           H  
ATOM   2392  HH2 TRP A 158      37.830  49.920  38.926  1.00  0.00           H  
ATOM   2393  N   ARG A 159      38.869  44.021  37.115  1.00  0.00           N  
ATOM   2394  CA  ARG A 159      37.498  44.507  37.122  1.00  0.00           C  
ATOM   2395  C   ARG A 159      37.211  44.924  38.577  1.00  0.00           C  
ATOM   2396  O   ARG A 159      37.761  44.300  39.486  1.00  0.00           O  
ATOM   2397  CB  ARG A 159      36.546  43.365  36.702  1.00  0.00           C  
ATOM   2398  CG  ARG A 159      36.597  43.001  35.208  1.00  0.00           C  
ATOM   2399  CD  ARG A 159      35.661  41.836  34.847  1.00  0.00           C  
ATOM   2400  NE  ARG A 159      36.181  40.546  35.334  1.00  0.00           N  
ATOM   2401  CZ  ARG A 159      35.591  39.657  36.150  1.00  0.00           C  
ATOM   2402  NH1 ARG A 159      34.412  39.871  36.734  1.00  0.00           N  
ATOM   2403  NH2 ARG A 159      36.213  38.508  36.394  1.00  0.00           N1+
ATOM   2404  H   ARG A 159      39.161  43.679  38.024  1.00  0.00           H  
ATOM   2405  HA  ARG A 159      37.410  45.360  36.447  1.00  0.00           H  
ATOM   2406  HB2 ARG A 159      36.733  42.477  37.309  1.00  0.00           H  
ATOM   2407  HB3 ARG A 159      35.524  43.665  36.931  1.00  0.00           H  
ATOM   2408  HG2 ARG A 159      36.402  43.862  34.569  1.00  0.00           H  
ATOM   2409  HG3 ARG A 159      37.618  42.690  34.987  1.00  0.00           H  
ATOM   2410  HD2 ARG A 159      34.715  42.005  35.353  1.00  0.00           H  
ATOM   2411  HD3 ARG A 159      35.413  41.817  33.786  1.00  0.00           H  
ATOM   2412  HE  ARG A 159      37.083  40.303  34.947  1.00  0.00           H  
ATOM   2413 HH11 ARG A 159      33.922  40.795  36.782  1.00  0.00           H  
ATOM   2414 HH12 ARG A 159      34.014  39.151  37.318  1.00  0.00           H  
ATOM   2415 HH21 ARG A 159      37.089  38.246  35.975  1.00  0.00           H  
ATOM   2416 HH22 ARG A 159      35.839  37.843  37.119  1.00  0.00           H  
ATOM   2417  N   PRO A 160      36.336  45.925  38.801  1.00  0.00           N  
ATOM   2418  CA  PRO A 160      35.854  46.210  40.162  1.00  0.00           C  
ATOM   2419  C   PRO A 160      34.895  45.124  40.696  1.00  0.00           C  
ATOM   2420  O   PRO A 160      34.836  44.903  41.904  1.00  0.00           O  
ATOM   2421  CB  PRO A 160      35.162  47.574  40.005  1.00  0.00           C  
ATOM   2422  CG  PRO A 160      34.652  47.589  38.568  1.00  0.00           C  
ATOM   2423  CD  PRO A 160      35.705  46.790  37.801  1.00  0.00           C  
ATOM   2424  HA  PRO A 160      36.693  46.301  40.857  1.00  0.00           H  
ATOM   2425  HB2 PRO A 160      34.367  47.745  40.732  1.00  0.00           H  
ATOM   2426  HB3 PRO A 160      35.899  48.366  40.142  1.00  0.00           H  
ATOM   2427  HG2 PRO A 160      33.694  47.069  38.517  1.00  0.00           H  
ATOM   2428  HG3 PRO A 160      34.502  48.594  38.172  1.00  0.00           H  
ATOM   2429  HD2 PRO A 160      35.254  46.231  36.979  1.00  0.00           H  
ATOM   2430  HD3 PRO A 160      36.463  47.455  37.386  1.00  0.00           H  
ATOM   2431  N   ASP A 161      34.138  44.497  39.786  1.00  0.00           N  
ATOM   2432  CA  ASP A 161      33.025  43.588  40.070  1.00  0.00           C  
ATOM   2433  C   ASP A 161      33.436  42.194  40.585  1.00  0.00           C  
ATOM   2434  O   ASP A 161      32.596  41.538  41.204  1.00  0.00           O  
ATOM   2435  CB  ASP A 161      32.041  43.430  38.882  1.00  0.00           C  
ATOM   2436  CG  ASP A 161      32.690  43.196  37.522  1.00  0.00           C  
ATOM   2437  OD1 ASP A 161      33.057  42.041  37.230  1.00  0.00           O  
ATOM   2438  OD2 ASP A 161      32.811  44.176  36.761  1.00  0.00           O1-
ATOM   2439  H   ASP A 161      34.237  44.760  38.815  1.00  0.00           H  
ATOM   2440  HA  ASP A 161      32.450  44.057  40.866  1.00  0.00           H  
ATOM   2441  HB2 ASP A 161      31.318  42.632  39.061  1.00  0.00           H  
ATOM   2442  HB3 ASP A 161      31.415  44.320  38.810  1.00  0.00           H  
ATOM   2443  N   LEU A 162      34.667  41.745  40.309  1.00  0.00           N  
ATOM   2444  CA  LEU A 162      35.097  40.361  40.536  1.00  0.00           C  
ATOM   2445  C   LEU A 162      35.101  39.923  42.023  1.00  0.00           C  
ATOM   2446  O   LEU A 162      35.451  40.698  42.919  1.00  0.00           O  
ATOM   2447  CB  LEU A 162      36.387  40.053  39.734  1.00  0.00           C  
ATOM   2448  CG  LEU A 162      37.640  40.926  39.938  1.00  0.00           C  
ATOM   2449  CD1 LEU A 162      38.232  40.843  41.348  1.00  0.00           C  
ATOM   2450  CD2 LEU A 162      38.711  40.612  38.872  1.00  0.00           C  
ATOM   2451  H   LEU A 162      35.317  42.351  39.835  1.00  0.00           H  
ATOM   2452  HA  LEU A 162      34.326  39.749  40.061  1.00  0.00           H  
ATOM   2453  HB2 LEU A 162      36.654  39.013  39.877  1.00  0.00           H  
ATOM   2454  HB3 LEU A 162      36.119  40.123  38.682  1.00  0.00           H  
ATOM   2455  HG  LEU A 162      37.329  41.952  39.777  1.00  0.00           H  
ATOM   2456 HD11 LEU A 162      39.301  41.059  41.368  1.00  0.00           H  
ATOM   2457 HD12 LEU A 162      37.741  41.572  41.986  1.00  0.00           H  
ATOM   2458 HD13 LEU A 162      38.084  39.859  41.796  1.00  0.00           H  
ATOM   2459 HD21 LEU A 162      39.102  41.528  38.429  1.00  0.00           H  
ATOM   2460 HD22 LEU A 162      39.558  40.066  39.289  1.00  0.00           H  
ATOM   2461 HD23 LEU A 162      38.319  40.006  38.055  1.00  0.00           H  
ATOM   2462  N   THR A 163      34.648  38.688  42.260  1.00  0.00           N  
ATOM   2463  CA  THR A 163      34.473  38.080  43.579  1.00  0.00           C  
ATOM   2464  C   THR A 163      35.827  37.643  44.185  1.00  0.00           C  
ATOM   2465  O   THR A 163      36.830  37.589  43.474  1.00  0.00           O  
ATOM   2466  CB  THR A 163      33.532  36.844  43.468  1.00  0.00           C  
ATOM   2467  CG2 THR A 163      32.134  37.199  42.939  1.00  0.00           C  
ATOM   2468  OG1 THR A 163      34.066  35.813  42.650  1.00  0.00           O  
ATOM   2469  H   THR A 163      34.464  38.065  41.464  1.00  0.00           H  
ATOM   2470  HA  THR A 163      34.020  38.817  44.245  1.00  0.00           H  
ATOM   2471  HB  THR A 163      33.403  36.420  44.465  1.00  0.00           H  
ATOM   2472  HG1 THR A 163      34.153  36.175  41.733  1.00  0.00           H  
ATOM   2473 HG21 THR A 163      31.480  36.327  42.934  1.00  0.00           H  
ATOM   2474 HG22 THR A 163      31.662  37.956  43.566  1.00  0.00           H  
ATOM   2475 HG23 THR A 163      32.169  37.592  41.922  1.00  0.00           H  
ATOM   2476  N   GLN A 164      35.857  37.353  45.497  1.00  0.00           N  
ATOM   2477  CA  GLN A 164      37.092  37.054  46.233  1.00  0.00           C  
ATOM   2478  C   GLN A 164      37.885  35.852  45.672  1.00  0.00           C  
ATOM   2479  O   GLN A 164      39.110  35.911  45.687  1.00  0.00           O  
ATOM   2480  CB  GLN A 164      36.793  36.950  47.750  1.00  0.00           C  
ATOM   2481  CG  GLN A 164      37.995  36.655  48.682  1.00  0.00           C  
ATOM   2482  CD  GLN A 164      39.069  37.748  48.693  1.00  0.00           C  
ATOM   2483  NE2 GLN A 164      40.064  37.639  47.821  1.00  0.00           N  
ATOM   2484  OE1 GLN A 164      39.015  38.675  49.497  1.00  0.00           O  
ATOM   2485  H   GLN A 164      35.013  37.420  46.046  1.00  0.00           H  
ATOM   2486  HA  GLN A 164      37.738  37.922  46.094  1.00  0.00           H  
ATOM   2487  HB2 GLN A 164      36.340  37.887  48.079  1.00  0.00           H  
ATOM   2488  HB3 GLN A 164      36.038  36.180  47.912  1.00  0.00           H  
ATOM   2489  HG2 GLN A 164      37.626  36.547  49.703  1.00  0.00           H  
ATOM   2490  HG3 GLN A 164      38.451  35.695  48.440  1.00  0.00           H  
ATOM   2491 HE21 GLN A 164      40.054  36.898  47.128  1.00  0.00           H  
ATOM   2492 HE22 GLN A 164      40.829  38.298  47.834  1.00  0.00           H  
ATOM   2493  N   GLN A 165      37.207  34.830  45.124  1.00  0.00           N  
ATOM   2494  CA  GLN A 165      37.836  33.716  44.397  1.00  0.00           C  
ATOM   2495  C   GLN A 165      38.643  34.188  43.170  1.00  0.00           C  
ATOM   2496  O   GLN A 165      39.789  33.779  42.984  1.00  0.00           O  
ATOM   2497  CB  GLN A 165      36.757  32.664  44.026  1.00  0.00           C  
ATOM   2498  CG  GLN A 165      37.178  31.533  43.051  1.00  0.00           C  
ATOM   2499  CD  GLN A 165      38.414  30.745  43.494  1.00  0.00           C  
ATOM   2500  NE2 GLN A 165      39.277  30.365  42.561  1.00  0.00           N  
ATOM   2501  OE1 GLN A 165      38.582  30.456  44.677  1.00  0.00           O  
ATOM   2502  H   GLN A 165      36.198  34.869  45.118  1.00  0.00           H  
ATOM   2503  HA  GLN A 165      38.545  33.250  45.085  1.00  0.00           H  
ATOM   2504  HB2 GLN A 165      36.391  32.206  44.946  1.00  0.00           H  
ATOM   2505  HB3 GLN A 165      35.897  33.171  43.587  1.00  0.00           H  
ATOM   2506  HG2 GLN A 165      36.352  30.829  42.941  1.00  0.00           H  
ATOM   2507  HG3 GLN A 165      37.350  31.945  42.056  1.00  0.00           H  
ATOM   2508 HE21 GLN A 165      39.191  30.650  41.579  1.00  0.00           H  
ATOM   2509 HE22 GLN A 165      40.093  29.829  42.814  1.00  0.00           H  
ATOM   2510  N   GLU A 166      38.036  35.079  42.380  1.00  0.00           N  
ATOM   2511  CA  GLU A 166      38.672  35.740  41.245  1.00  0.00           C  
ATOM   2512  C   GLU A 166      39.833  36.646  41.707  1.00  0.00           C  
ATOM   2513  O   GLU A 166      40.842  36.717  41.012  1.00  0.00           O  
ATOM   2514  CB  GLU A 166      37.611  36.531  40.459  1.00  0.00           C  
ATOM   2515  CG  GLU A 166      36.425  35.686  39.942  1.00  0.00           C  
ATOM   2516  CD  GLU A 166      35.288  36.564  39.434  1.00  0.00           C  
ATOM   2517  OE1 GLU A 166      34.382  36.854  40.244  1.00  0.00           O  
ATOM   2518  OE2 GLU A 166      35.325  36.968  38.255  1.00  0.00           O1-
ATOM   2519  H   GLU A 166      37.127  35.437  42.643  1.00  0.00           H  
ATOM   2520  HA  GLU A 166      39.081  34.968  40.591  1.00  0.00           H  
ATOM   2521  HB2 GLU A 166      37.236  37.334  41.088  1.00  0.00           H  
ATOM   2522  HB3 GLU A 166      38.087  37.025  39.610  1.00  0.00           H  
ATOM   2523  HG2 GLU A 166      36.759  35.021  39.144  1.00  0.00           H  
ATOM   2524  HG3 GLU A 166      36.027  35.044  40.726  1.00  0.00           H  
ATOM   2525  N   GLY A 167      39.700  37.258  42.892  1.00  0.00           N  
ATOM   2526  CA  GLY A 167      40.736  38.038  43.568  1.00  0.00           C  
ATOM   2527  C   GLY A 167      41.930  37.160  43.989  1.00  0.00           C  
ATOM   2528  O   GLY A 167      43.072  37.560  43.771  1.00  0.00           O  
ATOM   2529  H   GLY A 167      38.799  37.190  43.357  1.00  0.00           H  
ATOM   2530  HA2 GLY A 167      41.074  38.840  42.911  1.00  0.00           H  
ATOM   2531  HA3 GLY A 167      40.306  38.508  44.453  1.00  0.00           H  
ATOM   2532  N   LEU A 168      41.689  35.957  44.546  1.00  0.00           N  
ATOM   2533  CA  LEU A 168      42.726  34.965  44.875  1.00  0.00           C  
ATOM   2534  C   LEU A 168      43.507  34.543  43.620  1.00  0.00           C  
ATOM   2535  O   LEU A 168      44.739  34.569  43.620  1.00  0.00           O  
ATOM   2536  CB  LEU A 168      42.140  33.702  45.562  1.00  0.00           C  
ATOM   2537  CG  LEU A 168      41.497  33.882  46.956  1.00  0.00           C  
ATOM   2538  CD1 LEU A 168      40.830  32.571  47.426  1.00  0.00           C  
ATOM   2539  CD2 LEU A 168      42.458  34.463  48.008  1.00  0.00           C  
ATOM   2540  H   LEU A 168      40.726  35.700  44.744  1.00  0.00           H  
ATOM   2541  HA  LEU A 168      43.441  35.433  45.546  1.00  0.00           H  
ATOM   2542  HB2 LEU A 168      41.410  33.245  44.895  1.00  0.00           H  
ATOM   2543  HB3 LEU A 168      42.937  32.963  45.662  1.00  0.00           H  
ATOM   2544  HG  LEU A 168      40.695  34.604  46.856  1.00  0.00           H  
ATOM   2545 HD11 LEU A 168      39.787  32.744  47.693  1.00  0.00           H  
ATOM   2546 HD12 LEU A 168      40.833  31.805  46.650  1.00  0.00           H  
ATOM   2547 HD13 LEU A 168      41.318  32.134  48.298  1.00  0.00           H  
ATOM   2548 HD21 LEU A 168      42.496  33.873  48.923  1.00  0.00           H  
ATOM   2549 HD22 LEU A 168      43.477  34.533  47.636  1.00  0.00           H  
ATOM   2550 HD23 LEU A 168      42.147  35.468  48.296  1.00  0.00           H  
ATOM   2551  N   GLU A 169      42.764  34.201  42.561  1.00  0.00           N  
ATOM   2552  CA  GLU A 169      43.305  33.882  41.248  1.00  0.00           C  
ATOM   2553  C   GLU A 169      44.119  35.025  40.627  1.00  0.00           C  
ATOM   2554  O   GLU A 169      45.257  34.789  40.226  1.00  0.00           O  
ATOM   2555  CB  GLU A 169      42.169  33.474  40.304  1.00  0.00           C  
ATOM   2556  CG  GLU A 169      41.726  32.013  40.462  1.00  0.00           C  
ATOM   2557  CD  GLU A 169      40.737  31.624  39.374  1.00  0.00           C  
ATOM   2558  OE1 GLU A 169      41.083  31.833  38.186  1.00  0.00           O  
ATOM   2559  OE2 GLU A 169      39.650  31.122  39.728  1.00  0.00           O1-
ATOM   2560  H   GLU A 169      41.753  34.190  42.656  1.00  0.00           H  
ATOM   2561  HA  GLU A 169      43.989  33.039  41.364  1.00  0.00           H  
ATOM   2562  HB2 GLU A 169      41.304  34.115  40.470  1.00  0.00           H  
ATOM   2563  HB3 GLU A 169      42.460  33.669  39.279  1.00  0.00           H  
ATOM   2564  HG2 GLU A 169      42.585  31.344  40.395  1.00  0.00           H  
ATOM   2565  HG3 GLU A 169      41.286  31.864  41.448  1.00  0.00           H  
ATOM   2566  N   LEU A 170      43.528  36.225  40.545  1.00  0.00           N  
ATOM   2567  CA  LEU A 170      44.153  37.425  39.992  1.00  0.00           C  
ATOM   2568  C   LEU A 170      45.458  37.768  40.722  1.00  0.00           C  
ATOM   2569  O   LEU A 170      46.473  37.965  40.059  1.00  0.00           O  
ATOM   2570  CB  LEU A 170      43.142  38.598  39.974  1.00  0.00           C  
ATOM   2571  CG  LEU A 170      43.660  39.937  39.394  1.00  0.00           C  
ATOM   2572  CD1 LEU A 170      44.194  39.797  37.955  1.00  0.00           C  
ATOM   2573  CD2 LEU A 170      42.580  41.034  39.494  1.00  0.00           C  
ATOM   2574  H   LEU A 170      42.568  36.337  40.872  1.00  0.00           H  
ATOM   2575  HA  LEU A 170      44.414  37.189  38.959  1.00  0.00           H  
ATOM   2576  HB2 LEU A 170      42.262  38.297  39.405  1.00  0.00           H  
ATOM   2577  HB3 LEU A 170      42.795  38.771  40.994  1.00  0.00           H  
ATOM   2578  HG  LEU A 170      44.490  40.274  40.016  1.00  0.00           H  
ATOM   2579 HD11 LEU A 170      43.954  40.668  37.348  1.00  0.00           H  
ATOM   2580 HD12 LEU A 170      45.281  39.705  37.957  1.00  0.00           H  
ATOM   2581 HD13 LEU A 170      43.790  38.921  37.447  1.00  0.00           H  
ATOM   2582 HD21 LEU A 170      43.001  41.955  39.899  1.00  0.00           H  
ATOM   2583 HD22 LEU A 170      42.136  41.271  38.528  1.00  0.00           H  
ATOM   2584 HD23 LEU A 170      41.764  40.745  40.156  1.00  0.00           H  
ATOM   2585  N   MET A 171      45.438  37.741  42.063  1.00  0.00           N  
ATOM   2586  CA  MET A 171      46.633  37.972  42.866  1.00  0.00           C  
ATOM   2587  C   MET A 171      47.718  36.897  42.652  1.00  0.00           C  
ATOM   2588  O   MET A 171      48.886  37.263  42.562  1.00  0.00           O  
ATOM   2589  CB  MET A 171      46.274  38.199  44.350  1.00  0.00           C  
ATOM   2590  CG  MET A 171      47.456  38.699  45.203  1.00  0.00           C  
ATOM   2591  SD  MET A 171      48.195  40.262  44.642  1.00  0.00           S  
ATOM   2592  CE  MET A 171      47.100  41.466  45.433  1.00  0.00           C  
ATOM   2593  H   MET A 171      44.571  37.549  42.560  1.00  0.00           H  
ATOM   2594  HA  MET A 171      47.046  38.909  42.491  1.00  0.00           H  
ATOM   2595  HB2 MET A 171      45.465  38.924  44.422  1.00  0.00           H  
ATOM   2596  HB3 MET A 171      45.886  37.273  44.776  1.00  0.00           H  
ATOM   2597  HG2 MET A 171      47.140  38.820  46.238  1.00  0.00           H  
ATOM   2598  HG3 MET A 171      48.247  37.949  45.224  1.00  0.00           H  
ATOM   2599  HE1 MET A 171      47.436  42.479  45.217  1.00  0.00           H  
ATOM   2600  HE2 MET A 171      46.078  41.360  45.077  1.00  0.00           H  
ATOM   2601  HE3 MET A 171      47.104  41.324  46.511  1.00  0.00           H  
ATOM   2602  N   GLN A 172      47.350  35.613  42.496  1.00  0.00           N  
ATOM   2603  CA  GLN A 172      48.326  34.573  42.148  1.00  0.00           C  
ATOM   2604  C   GLN A 172      48.922  34.803  40.748  1.00  0.00           C  
ATOM   2605  O   GLN A 172      50.136  34.727  40.600  1.00  0.00           O  
ATOM   2606  CB  GLN A 172      47.742  33.144  42.281  1.00  0.00           C  
ATOM   2607  CG  GLN A 172      48.807  32.018  42.172  1.00  0.00           C  
ATOM   2608  CD  GLN A 172      49.853  32.106  43.289  1.00  0.00           C  
ATOM   2609  NE2 GLN A 172      51.109  32.400  42.990  1.00  0.00           N  
ATOM   2610  OE1 GLN A 172      49.517  31.926  44.451  1.00  0.00           O  
ATOM   2611  H   GLN A 172      46.376  35.342  42.584  1.00  0.00           H  
ATOM   2612  HA  GLN A 172      49.142  34.679  42.865  1.00  0.00           H  
ATOM   2613  HB2 GLN A 172      47.228  33.046  43.237  1.00  0.00           H  
ATOM   2614  HB3 GLN A 172      46.976  32.988  41.520  1.00  0.00           H  
ATOM   2615  HG2 GLN A 172      48.316  31.047  42.243  1.00  0.00           H  
ATOM   2616  HG3 GLN A 172      49.298  32.037  41.198  1.00  0.00           H  
ATOM   2617 HE21 GLN A 172      51.474  32.402  42.023  1.00  0.00           H  
ATOM   2618 HE22 GLN A 172      51.745  32.677  43.755  1.00  0.00           H  
ATOM   2619  N   LYS A 173      48.079  35.127  39.759  1.00  0.00           N  
ATOM   2620  CA  LYS A 173      48.496  35.461  38.394  1.00  0.00           C  
ATOM   2621  C   LYS A 173      49.455  36.676  38.356  1.00  0.00           C  
ATOM   2622  O   LYS A 173      50.447  36.629  37.627  1.00  0.00           O  
ATOM   2623  CB  LYS A 173      47.247  35.617  37.491  1.00  0.00           C  
ATOM   2624  CG  LYS A 173      46.477  34.286  37.291  1.00  0.00           C  
ATOM   2625  CD  LYS A 173      45.015  34.448  36.817  1.00  0.00           C  
ATOM   2626  CE  LYS A 173      44.177  33.166  37.047  1.00  0.00           C  
ATOM   2627  NZ  LYS A 173      42.747  33.337  36.712  1.00  0.00           N1+
ATOM   2628  H   LYS A 173      47.082  35.174  39.957  1.00  0.00           H  
ATOM   2629  HA  LYS A 173      49.065  34.604  38.026  1.00  0.00           H  
ATOM   2630  HB2 LYS A 173      46.591  36.372  37.926  1.00  0.00           H  
ATOM   2631  HB3 LYS A 173      47.539  36.007  36.514  1.00  0.00           H  
ATOM   2632  HG2 LYS A 173      47.020  33.667  36.576  1.00  0.00           H  
ATOM   2633  HG3 LYS A 173      46.485  33.715  38.219  1.00  0.00           H  
ATOM   2634  HD2 LYS A 173      44.556  35.288  37.340  1.00  0.00           H  
ATOM   2635  HD3 LYS A 173      45.010  34.707  35.758  1.00  0.00           H  
ATOM   2636  HE2 LYS A 173      44.581  32.325  36.483  1.00  0.00           H  
ATOM   2637  HE3 LYS A 173      44.244  32.885  38.098  1.00  0.00           H  
ATOM   2638  HZ1 LYS A 173      42.170  32.620  37.176  1.00  0.00           H  
ATOM   2639  HZ2 LYS A 173      42.399  34.223  37.030  1.00  0.00           H  
ATOM   2640  HZ3 LYS A 173      42.596  33.269  35.721  1.00  0.00           H  
ATOM   2641  N   CYS A 174      49.202  37.685  39.201  1.00  0.00           N  
ATOM   2642  CA  CYS A 174      50.107  38.799  39.490  1.00  0.00           C  
ATOM   2643  C   CYS A 174      51.437  38.328  40.119  1.00  0.00           C  
ATOM   2644  O   CYS A 174      52.499  38.633  39.577  1.00  0.00           O  
ATOM   2645  CB  CYS A 174      49.461  39.865  40.398  1.00  0.00           C  
ATOM   2646  SG  CYS A 174      48.094  40.722  39.567  1.00  0.00           S  
ATOM   2647  H   CYS A 174      48.321  37.685  39.713  1.00  0.00           H  
ATOM   2648  HA  CYS A 174      50.351  39.273  38.537  1.00  0.00           H  
ATOM   2649  HB2 CYS A 174      49.097  39.439  41.329  1.00  0.00           H  
ATOM   2650  HB3 CYS A 174      50.205  40.607  40.676  1.00  0.00           H  
ATOM   2651  HG  CYS A 174      47.816  41.555  40.575  1.00  0.00           H  
ATOM   2652  N   CYS A 175      51.372  37.590  41.238  1.00  0.00           N  
ATOM   2653  CA  CYS A 175      52.533  37.087  41.983  1.00  0.00           C  
ATOM   2654  C   CYS A 175      53.417  36.134  41.150  1.00  0.00           C  
ATOM   2655  O   CYS A 175      54.643  36.186  41.276  1.00  0.00           O  
ATOM   2656  CB  CYS A 175      52.129  36.408  43.309  1.00  0.00           C  
ATOM   2657  SG  CYS A 175      51.466  37.614  44.496  1.00  0.00           S  
ATOM   2658  H   CYS A 175      50.464  37.397  41.661  1.00  0.00           H  
ATOM   2659  HA  CYS A 175      53.153  37.952  42.226  1.00  0.00           H  
ATOM   2660  HB2 CYS A 175      51.397  35.617  43.141  1.00  0.00           H  
ATOM   2661  HB3 CYS A 175      52.995  35.939  43.777  1.00  0.00           H  
ATOM   2662  HG  CYS A 175      51.243  36.723  45.467  1.00  0.00           H  
ATOM   2663  N   ASP A 176      52.803  35.303  40.296  1.00  0.00           N  
ATOM   2664  CA  ASP A 176      53.482  34.450  39.314  1.00  0.00           C  
ATOM   2665  C   ASP A 176      54.245  35.260  38.263  1.00  0.00           C  
ATOM   2666  O   ASP A 176      55.338  34.846  37.883  1.00  0.00           O  
ATOM   2667  CB  ASP A 176      52.580  33.428  38.572  1.00  0.00           C  
ATOM   2668  CG  ASP A 176      51.935  32.331  39.415  1.00  0.00           C  
ATOM   2669  OD1 ASP A 176      51.105  31.595  38.841  1.00  0.00           O  
ATOM   2670  OD2 ASP A 176      52.338  32.129  40.578  1.00  0.00           O1-
ATOM   2671  H   ASP A 176      51.784  35.234  40.321  1.00  0.00           H  
ATOM   2672  HA  ASP A 176      54.227  33.877  39.870  1.00  0.00           H  
ATOM   2673  HB2 ASP A 176      51.784  33.981  38.071  1.00  0.00           H  
ATOM   2674  HB3 ASP A 176      53.174  32.931  37.803  1.00  0.00           H  
ATOM   2675  N   GLU A 177      53.688  36.394  37.810  1.00  0.00           N  
ATOM   2676  CA  GLU A 177      54.321  37.239  36.797  1.00  0.00           C  
ATOM   2677  C   GLU A 177      55.633  37.874  37.298  1.00  0.00           C  
ATOM   2678  O   GLU A 177      56.572  38.003  36.516  1.00  0.00           O  
ATOM   2679  CB  GLU A 177      53.312  38.259  36.217  1.00  0.00           C  
ATOM   2680  CG  GLU A 177      53.817  39.100  35.016  1.00  0.00           C  
ATOM   2681  CD  GLU A 177      54.224  38.286  33.782  1.00  0.00           C  
ATOM   2682  OE1 GLU A 177      53.787  37.123  33.652  1.00  0.00           O  
ATOM   2683  OE2 GLU A 177      54.953  38.839  32.935  1.00  0.00           O1-
ATOM   2684  H   GLU A 177      52.795  36.702  38.176  1.00  0.00           H  
ATOM   2685  HA  GLU A 177      54.597  36.563  35.991  1.00  0.00           H  
ATOM   2686  HB2 GLU A 177      52.406  37.734  35.912  1.00  0.00           H  
ATOM   2687  HB3 GLU A 177      53.001  38.944  37.004  1.00  0.00           H  
ATOM   2688  HG2 GLU A 177      53.034  39.796  34.715  1.00  0.00           H  
ATOM   2689  HG3 GLU A 177      54.662  39.717  35.323  1.00  0.00           H  
ATOM   2690  N   VAL A 178      55.726  38.184  38.600  1.00  0.00           N  
ATOM   2691  CA  VAL A 178      56.975  38.627  39.223  1.00  0.00           C  
ATOM   2692  C   VAL A 178      58.050  37.515  39.167  1.00  0.00           C  
ATOM   2693  O   VAL A 178      59.155  37.769  38.687  1.00  0.00           O  
ATOM   2694  CB  VAL A 178      56.786  39.091  40.696  1.00  0.00           C  
ATOM   2695  CG1 VAL A 178      58.093  39.613  41.335  1.00  0.00           C  
ATOM   2696  CG2 VAL A 178      55.689  40.166  40.807  1.00  0.00           C  
ATOM   2697  H   VAL A 178      54.921  38.058  39.200  1.00  0.00           H  
ATOM   2698  HA  VAL A 178      57.344  39.477  38.645  1.00  0.00           H  
ATOM   2699  HB  VAL A 178      56.458  38.240  41.294  1.00  0.00           H  
ATOM   2700 HG11 VAL A 178      57.929  40.017  42.332  1.00  0.00           H  
ATOM   2701 HG12 VAL A 178      58.845  38.831  41.441  1.00  0.00           H  
ATOM   2702 HG13 VAL A 178      58.530  40.413  40.740  1.00  0.00           H  
ATOM   2703 HG21 VAL A 178      55.581  40.531  41.827  1.00  0.00           H  
ATOM   2704 HG22 VAL A 178      55.906  41.022  40.169  1.00  0.00           H  
ATOM   2705 HG23 VAL A 178      54.715  39.776  40.514  1.00  0.00           H  
ATOM   2706  N   LYS A 179      57.682  36.290  39.574  1.00  0.00           N  
ATOM   2707  CA  LYS A 179      58.538  35.099  39.514  1.00  0.00           C  
ATOM   2708  C   LYS A 179      58.974  34.747  38.072  1.00  0.00           C  
ATOM   2709  O   LYS A 179      60.107  34.312  37.854  1.00  0.00           O  
ATOM   2710  CB  LYS A 179      57.809  33.897  40.159  1.00  0.00           C  
ATOM   2711  CG  LYS A 179      57.443  34.071  41.648  1.00  0.00           C  
ATOM   2712  CD  LYS A 179      56.655  32.863  42.193  1.00  0.00           C  
ATOM   2713  CE  LYS A 179      56.243  32.979  43.674  1.00  0.00           C  
ATOM   2714  NZ  LYS A 179      55.163  33.951  43.893  1.00  0.00           N1+
ATOM   2715  H   LYS A 179      56.738  36.153  39.911  1.00  0.00           H  
ATOM   2716  HA  LYS A 179      59.442  35.311  40.089  1.00  0.00           H  
ATOM   2717  HB2 LYS A 179      56.904  33.675  39.593  1.00  0.00           H  
ATOM   2718  HB3 LYS A 179      58.439  33.010  40.062  1.00  0.00           H  
ATOM   2719  HG2 LYS A 179      58.358  34.202  42.227  1.00  0.00           H  
ATOM   2720  HG3 LYS A 179      56.868  34.985  41.790  1.00  0.00           H  
ATOM   2721  HD2 LYS A 179      55.769  32.692  41.580  1.00  0.00           H  
ATOM   2722  HD3 LYS A 179      57.266  31.966  42.078  1.00  0.00           H  
ATOM   2723  HE2 LYS A 179      55.891  32.012  44.036  1.00  0.00           H  
ATOM   2724  HE3 LYS A 179      57.101  33.247  44.288  1.00  0.00           H  
ATOM   2725  HZ1 LYS A 179      54.901  33.952  44.895  1.00  0.00           H  
ATOM   2726  HZ2 LYS A 179      55.419  34.882  43.616  1.00  0.00           H  
ATOM   2727  HZ3 LYS A 179      54.307  33.666  43.441  1.00  0.00           H  
ATOM   2728  N   ARG A 180      58.063  34.945  37.112  1.00  0.00           N  
ATOM   2729  CA  ARG A 180      58.265  34.702  35.688  1.00  0.00           C  
ATOM   2730  C   ARG A 180      59.200  35.730  35.021  1.00  0.00           C  
ATOM   2731  O   ARG A 180      59.912  35.346  34.095  1.00  0.00           O  
ATOM   2732  CB  ARG A 180      56.882  34.632  34.999  1.00  0.00           C  
ATOM   2733  CG  ARG A 180      56.895  34.337  33.485  1.00  0.00           C  
ATOM   2734  CD  ARG A 180      55.494  34.253  32.854  1.00  0.00           C  
ATOM   2735  NE  ARG A 180      54.625  33.276  33.531  1.00  0.00           N  
ATOM   2736  CZ  ARG A 180      53.567  33.532  34.313  1.00  0.00           C  
ATOM   2737  NH1 ARG A 180      53.109  34.769  34.516  1.00  0.00           N  
ATOM   2738  NH2 ARG A 180      52.948  32.509  34.902  1.00  0.00           N1+
ATOM   2739  H   ARG A 180      57.122  35.215  37.392  1.00  0.00           H  
ATOM   2740  HA  ARG A 180      58.735  33.722  35.586  1.00  0.00           H  
ATOM   2741  HB2 ARG A 180      56.293  33.864  35.501  1.00  0.00           H  
ATOM   2742  HB3 ARG A 180      56.354  35.571  35.151  1.00  0.00           H  
ATOM   2743  HG2 ARG A 180      57.385  35.190  33.012  1.00  0.00           H  
ATOM   2744  HG3 ARG A 180      57.496  33.465  33.225  1.00  0.00           H  
ATOM   2745  HD2 ARG A 180      55.041  35.216  32.628  1.00  0.00           H  
ATOM   2746  HD3 ARG A 180      55.643  33.789  31.878  1.00  0.00           H  
ATOM   2747  HE  ARG A 180      54.903  32.313  33.388  1.00  0.00           H  
ATOM   2748 HH11 ARG A 180      53.505  35.636  34.075  1.00  0.00           H  
ATOM   2749 HH12 ARG A 180      52.303  34.953  35.087  1.00  0.00           H  
ATOM   2750 HH21 ARG A 180      53.249  31.554  34.775  1.00  0.00           H  
ATOM   2751 HH22 ARG A 180      52.133  32.630  35.483  1.00  0.00           H  
ATOM   2752  N   ARG A 181      59.171  36.996  35.459  1.00  0.00           N  
ATOM   2753  CA  ARG A 181      59.709  38.109  34.673  1.00  0.00           C  
ATOM   2754  C   ARG A 181      60.860  38.872  35.353  1.00  0.00           C  
ATOM   2755  O   ARG A 181      61.691  39.420  34.632  1.00  0.00           O  
ATOM   2756  CB  ARG A 181      58.540  39.059  34.334  1.00  0.00           C  
ATOM   2757  CG  ARG A 181      58.749  40.036  33.160  1.00  0.00           C  
ATOM   2758  CD  ARG A 181      58.569  39.413  31.763  1.00  0.00           C  
ATOM   2759  NE  ARG A 181      59.723  38.618  31.312  1.00  0.00           N  
ATOM   2760  CZ  ARG A 181      59.701  37.621  30.416  1.00  0.00           C  
ATOM   2761  NH1 ARG A 181      60.855  37.086  30.033  1.00  0.00           N  
ATOM   2762  NH2 ARG A 181      58.556  37.167  29.901  1.00  0.00           N1+
ATOM   2763  H   ARG A 181      58.524  37.242  36.202  1.00  0.00           H  
ATOM   2764  HA  ARG A 181      60.121  37.739  33.735  1.00  0.00           H  
ATOM   2765  HB2 ARG A 181      57.634  38.486  34.130  1.00  0.00           H  
ATOM   2766  HB3 ARG A 181      58.310  39.647  35.224  1.00  0.00           H  
ATOM   2767  HG2 ARG A 181      58.038  40.853  33.240  1.00  0.00           H  
ATOM   2768  HG3 ARG A 181      59.730  40.498  33.252  1.00  0.00           H  
ATOM   2769  HD2 ARG A 181      57.757  38.692  31.860  1.00  0.00           H  
ATOM   2770  HD3 ARG A 181      58.228  40.134  31.020  1.00  0.00           H  
ATOM   2771  HE  ARG A 181      60.629  38.967  31.608  1.00  0.00           H  
ATOM   2772 HH11 ARG A 181      61.732  37.481  30.383  1.00  0.00           H  
ATOM   2773 HH12 ARG A 181      60.929  36.347  29.349  1.00  0.00           H  
ATOM   2774 HH21 ARG A 181      57.667  37.559  30.168  1.00  0.00           H  
ATOM   2775 HH22 ARG A 181      58.526  36.426  29.218  1.00  0.00           H  
ATOM   2776  N   VAL A 182      60.910  38.935  36.689  1.00  0.00           N  
ATOM   2777  CA  VAL A 182      61.895  39.742  37.421  1.00  0.00           C  
ATOM   2778  C   VAL A 182      63.080  38.857  37.855  1.00  0.00           C  
ATOM   2779  O   VAL A 182      62.867  37.713  38.261  1.00  0.00           O  
ATOM   2780  CB  VAL A 182      61.253  40.392  38.681  1.00  0.00           C  
ATOM   2781  CG1 VAL A 182      62.219  41.219  39.553  1.00  0.00           C  
ATOM   2782  CG2 VAL A 182      60.061  41.278  38.288  1.00  0.00           C  
ATOM   2783  H   VAL A 182      60.247  38.425  37.267  1.00  0.00           H  
ATOM   2784  HA  VAL A 182      62.267  40.544  36.782  1.00  0.00           H  
ATOM   2785  HB  VAL A 182      60.870  39.596  39.321  1.00  0.00           H  
ATOM   2786 HG11 VAL A 182      61.684  41.720  40.360  1.00  0.00           H  
ATOM   2787 HG12 VAL A 182      62.964  40.593  40.035  1.00  0.00           H  
ATOM   2788 HG13 VAL A 182      62.738  41.979  38.968  1.00  0.00           H  
ATOM   2789 HG21 VAL A 182      59.619  41.732  39.173  1.00  0.00           H  
ATOM   2790 HG22 VAL A 182      60.366  42.081  37.616  1.00  0.00           H  
ATOM   2791 HG23 VAL A 182      59.274  40.710  37.792  1.00  0.00           H  
ATOM   2792  N   VAL A 183      64.312  39.381  37.741  1.00  0.00           N  
ATOM   2793  CA  VAL A 183      65.546  38.649  38.065  1.00  0.00           C  
ATOM   2794  C   VAL A 183      65.658  38.251  39.545  1.00  0.00           C  
ATOM   2795  O   VAL A 183      66.270  37.231  39.855  1.00  0.00           O  
ATOM   2796  CB  VAL A 183      66.828  39.457  37.716  1.00  0.00           C  
ATOM   2797  CG1 VAL A 183      66.963  39.676  36.207  1.00  0.00           C  
ATOM   2798  CG2 VAL A 183      67.022  40.773  38.502  1.00  0.00           C  
ATOM   2799  H   VAL A 183      64.422  40.323  37.373  1.00  0.00           H  
ATOM   2800  HA  VAL A 183      65.552  37.724  37.490  1.00  0.00           H  
ATOM   2801  HB  VAL A 183      67.685  38.834  37.981  1.00  0.00           H  
ATOM   2802 HG11 VAL A 183      67.833  40.291  35.981  1.00  0.00           H  
ATOM   2803 HG12 VAL A 183      67.090  38.723  35.698  1.00  0.00           H  
ATOM   2804 HG13 VAL A 183      66.089  40.159  35.778  1.00  0.00           H  
ATOM   2805 HG21 VAL A 183      67.857  41.351  38.105  1.00  0.00           H  
ATOM   2806 HG22 VAL A 183      66.133  41.400  38.472  1.00  0.00           H  
ATOM   2807 HG23 VAL A 183      67.255  40.583  39.550  1.00  0.00           H  
ATOM   2808  N   ILE A 184      65.083  39.073  40.424  1.00  0.00           N  
ATOM   2809  CA  ILE A 184      65.126  38.887  41.859  1.00  0.00           C  
ATOM   2810  C   ILE A 184      64.160  37.760  42.276  1.00  0.00           C  
ATOM   2811  O   ILE A 184      63.019  37.694  41.816  1.00  0.00           O  
ATOM   2812  CB  ILE A 184      64.763  40.191  42.622  1.00  0.00           C  
ATOM   2813  CG1 ILE A 184      65.577  41.422  42.153  1.00  0.00           C  
ATOM   2814  CG2 ILE A 184      64.887  40.041  44.149  1.00  0.00           C  
ATOM   2815  CD1 ILE A 184      67.083  41.375  42.467  1.00  0.00           C  
ATOM   2816  H   ILE A 184      64.558  39.860  40.081  1.00  0.00           H  
ATOM   2817  HA  ILE A 184      66.145  38.601  42.120  1.00  0.00           H  
ATOM   2818  HB  ILE A 184      63.713  40.412  42.419  1.00  0.00           H  
ATOM   2819 HG12 ILE A 184      65.435  41.595  41.086  1.00  0.00           H  
ATOM   2820 HG13 ILE A 184      65.163  42.306  42.634  1.00  0.00           H  
ATOM   2821 HG21 ILE A 184      64.581  40.955  44.644  1.00  0.00           H  
ATOM   2822 HG22 ILE A 184      64.248  39.257  44.548  1.00  0.00           H  
ATOM   2823 HG23 ILE A 184      65.908  39.815  44.455  1.00  0.00           H  
ATOM   2824 HD11 ILE A 184      67.641  42.007  41.776  1.00  0.00           H  
ATOM   2825 HD12 ILE A 184      67.284  41.738  43.475  1.00  0.00           H  
ATOM   2826 HD13 ILE A 184      67.495  40.370  42.392  1.00  0.00           H  
ATOM   2827  N   SER A 185      64.664  36.893  43.150  1.00  0.00           N  
ATOM   2828  CA  SER A 185      63.964  35.814  43.814  1.00  0.00           C  
ATOM   2829  C   SER A 185      62.992  36.415  44.851  1.00  0.00           C  
ATOM   2830  O   SER A 185      63.426  37.030  45.826  1.00  0.00           O  
ATOM   2831  CB  SER A 185      65.059  34.897  44.408  1.00  0.00           C  
ATOM   2832  OG  SER A 185      64.569  33.695  44.968  1.00  0.00           O  
ATOM   2833  H   SER A 185      65.606  37.074  43.504  1.00  0.00           H  
ATOM   2834  HA  SER A 185      63.400  35.254  43.066  1.00  0.00           H  
ATOM   2835  HB2 SER A 185      65.785  34.631  43.640  1.00  0.00           H  
ATOM   2836  HB3 SER A 185      65.618  35.434  45.173  1.00  0.00           H  
ATOM   2837  HG  SER A 185      64.119  33.187  44.278  1.00  0.00           H  
ATOM   2838  N   ASN A 186      61.692  36.298  44.571  1.00  0.00           N  
ATOM   2839  CA  ASN A 186      60.586  36.648  45.464  1.00  0.00           C  
ATOM   2840  C   ASN A 186      59.752  35.361  45.511  1.00  0.00           C  
ATOM   2841  O   ASN A 186      58.782  35.234  44.760  1.00  0.00           O  
ATOM   2842  CB  ASN A 186      59.761  37.840  44.892  1.00  0.00           C  
ATOM   2843  CG  ASN A 186      60.369  39.251  44.925  1.00  0.00           C  
ATOM   2844  ND2 ASN A 186      61.619  39.437  45.328  1.00  0.00           N  
ATOM   2845  OD1 ASN A 186      59.686  40.216  44.588  1.00  0.00           O  
ATOM   2846  H   ASN A 186      61.415  35.815  43.729  1.00  0.00           H  
ATOM   2847  HA  ASN A 186      60.954  36.890  46.465  1.00  0.00           H  
ATOM   2848  HB2 ASN A 186      59.452  37.632  43.867  1.00  0.00           H  
ATOM   2849  HB3 ASN A 186      58.839  37.914  45.469  1.00  0.00           H  
ATOM   2850 HD21 ASN A 186      62.219  38.662  45.598  1.00  0.00           H  
ATOM   2851 HD22 ASN A 186      62.010  40.373  45.268  1.00  0.00           H  
ATOM   2852  N   SER A 187      60.210  34.370  46.284  1.00  0.00           N  
ATOM   2853  CA  SER A 187      59.695  32.997  46.220  1.00  0.00           C  
ATOM   2854  C   SER A 187      58.368  32.836  46.979  1.00  0.00           C  
ATOM   2855  O   SER A 187      57.609  31.916  46.671  1.00  0.00           O  
ATOM   2856  CB  SER A 187      60.727  32.004  46.788  1.00  0.00           C  
ATOM   2857  OG  SER A 187      62.017  32.210  46.241  1.00  0.00           O  
ATOM   2858  H   SER A 187      60.938  34.556  46.986  1.00  0.00           H  
ATOM   2859  HA  SER A 187      59.519  32.740  45.173  1.00  0.00           H  
ATOM   2860  HB2 SER A 187      60.787  32.089  47.874  1.00  0.00           H  
ATOM   2861  HB3 SER A 187      60.413  30.979  46.581  1.00  0.00           H  
ATOM   2862  HG  SER A 187      62.489  32.771  46.898  1.00  0.00           H  
ATOM   2863  N   TYR A 188      58.120  33.716  47.952  1.00  0.00           N  
ATOM   2864  CA  TYR A 188      56.918  33.733  48.767  1.00  0.00           C  
ATOM   2865  C   TYR A 188      56.492  35.196  48.943  1.00  0.00           C  
ATOM   2866  O   TYR A 188      57.229  35.991  49.534  1.00  0.00           O  
ATOM   2867  CB  TYR A 188      57.197  32.999  50.101  1.00  0.00           C  
ATOM   2868  CG  TYR A 188      56.049  32.993  51.096  1.00  0.00           C  
ATOM   2869  CD1 TYR A 188      55.936  34.023  52.053  1.00  0.00           C  
ATOM   2870  CD2 TYR A 188      55.072  31.979  51.044  1.00  0.00           C  
ATOM   2871  CE1 TYR A 188      54.824  34.062  52.915  1.00  0.00           C  
ATOM   2872  CE2 TYR A 188      53.962  32.017  51.912  1.00  0.00           C  
ATOM   2873  CZ  TYR A 188      53.831  33.072  52.836  1.00  0.00           C  
ATOM   2874  OH  TYR A 188      52.743  33.148  53.654  1.00  0.00           O  
ATOM   2875  H   TYR A 188      58.792  34.451  48.143  1.00  0.00           H  
ATOM   2876  HA  TYR A 188      56.113  33.203  48.253  1.00  0.00           H  
ATOM   2877  HB2 TYR A 188      57.476  31.965  49.894  1.00  0.00           H  
ATOM   2878  HB3 TYR A 188      58.063  33.444  50.589  1.00  0.00           H  
ATOM   2879  HD1 TYR A 188      56.678  34.808  52.103  1.00  0.00           H  
ATOM   2880  HD2 TYR A 188      55.144  31.187  50.311  1.00  0.00           H  
ATOM   2881  HE1 TYR A 188      54.716  34.870  53.621  1.00  0.00           H  
ATOM   2882  HE2 TYR A 188      53.207  31.248  51.836  1.00  0.00           H  
ATOM   2883  HH  TYR A 188      52.100  32.448  53.484  1.00  0.00           H  
ATOM   2884  N   PHE A 189      55.319  35.536  48.412  1.00  0.00           N  
ATOM   2885  CA  PHE A 189      54.598  36.749  48.774  1.00  0.00           C  
ATOM   2886  C   PHE A 189      53.762  36.500  50.037  1.00  0.00           C  
ATOM   2887  O   PHE A 189      53.064  35.490  50.119  1.00  0.00           O  
ATOM   2888  CB  PHE A 189      53.712  37.217  47.599  1.00  0.00           C  
ATOM   2889  CG  PHE A 189      54.448  37.983  46.513  1.00  0.00           C  
ATOM   2890  CD1 PHE A 189      54.274  39.377  46.393  1.00  0.00           C  
ATOM   2891  CD2 PHE A 189      55.372  37.331  45.669  1.00  0.00           C  
ATOM   2892  CE1 PHE A 189      54.990  40.088  45.442  1.00  0.00           C  
ATOM   2893  CE2 PHE A 189      56.074  38.058  44.718  1.00  0.00           C  
ATOM   2894  CZ  PHE A 189      55.886  39.430  44.612  1.00  0.00           C  
ATOM   2895  H   PHE A 189      54.807  34.857  47.840  1.00  0.00           H  
ATOM   2896  HA  PHE A 189      55.305  37.549  48.996  1.00  0.00           H  
ATOM   2897  HB2 PHE A 189      53.217  36.362  47.139  1.00  0.00           H  
ATOM   2898  HB3 PHE A 189      52.904  37.848  47.973  1.00  0.00           H  
ATOM   2899  HD1 PHE A 189      53.582  39.900  47.035  1.00  0.00           H  
ATOM   2900  HD2 PHE A 189      55.538  36.268  45.766  1.00  0.00           H  
ATOM   2901  HE1 PHE A 189      54.852  41.156  45.351  1.00  0.00           H  
ATOM   2902  HE2 PHE A 189      56.780  37.561  44.068  1.00  0.00           H  
ATOM   2903  HZ  PHE A 189      56.443  39.995  43.885  1.00  0.00           H  
ATOM   2904  N   PHE A 190      53.781  37.457  50.970  1.00  0.00           N  
ATOM   2905  CA  PHE A 190      52.710  37.610  51.953  1.00  0.00           C  
ATOM   2906  C   PHE A 190      51.500  38.210  51.234  1.00  0.00           C  
ATOM   2907  O   PHE A 190      51.694  39.094  50.397  1.00  0.00           O  
ATOM   2908  CB  PHE A 190      53.159  38.515  53.118  1.00  0.00           C  
ATOM   2909  CG  PHE A 190      54.022  37.801  54.137  1.00  0.00           C  
ATOM   2910  CD1 PHE A 190      53.436  37.182  55.263  1.00  0.00           C  
ATOM   2911  CD2 PHE A 190      55.389  37.592  53.874  1.00  0.00           C  
ATOM   2912  CE1 PHE A 190      54.221  36.438  56.134  1.00  0.00           C  
ATOM   2913  CE2 PHE A 190      56.148  36.834  54.750  1.00  0.00           C  
ATOM   2914  CZ  PHE A 190      55.577  36.269  55.882  1.00  0.00           C  
ATOM   2915  H   PHE A 190      54.301  38.310  50.772  1.00  0.00           H  
ATOM   2916  HA  PHE A 190      52.434  36.632  52.354  1.00  0.00           H  
ATOM   2917  HB2 PHE A 190      53.697  39.383  52.734  1.00  0.00           H  
ATOM   2918  HB3 PHE A 190      52.289  38.919  53.639  1.00  0.00           H  
ATOM   2919  HD1 PHE A 190      52.379  37.290  55.457  1.00  0.00           H  
ATOM   2920  HD2 PHE A 190      55.849  38.016  52.992  1.00  0.00           H  
ATOM   2921  HE1 PHE A 190      53.774  35.982  57.006  1.00  0.00           H  
ATOM   2922  HE2 PHE A 190      57.194  36.699  54.546  1.00  0.00           H  
ATOM   2923  HZ  PHE A 190      56.186  35.688  56.560  1.00  0.00           H  
ATOM   2924  N   VAL A 191      50.300  37.716  51.544  1.00  0.00           N  
ATOM   2925  CA  VAL A 191      49.065  38.138  50.901  1.00  0.00           C  
ATOM   2926  C   VAL A 191      48.003  38.293  51.998  1.00  0.00           C  
ATOM   2927  O   VAL A 191      47.849  37.407  52.843  1.00  0.00           O  
ATOM   2928  CB  VAL A 191      48.578  37.108  49.842  1.00  0.00           C  
ATOM   2929  CG1 VAL A 191      47.306  37.563  49.103  1.00  0.00           C  
ATOM   2930  CG2 VAL A 191      49.673  36.792  48.809  1.00  0.00           C  
ATOM   2931  H   VAL A 191      50.190  36.996  52.245  1.00  0.00           H  
ATOM   2932  HA  VAL A 191      49.205  39.103  50.414  1.00  0.00           H  
ATOM   2933  HB  VAL A 191      48.339  36.171  50.349  1.00  0.00           H  
ATOM   2934 HG11 VAL A 191      47.020  36.841  48.339  1.00  0.00           H  
ATOM   2935 HG12 VAL A 191      46.453  37.674  49.770  1.00  0.00           H  
ATOM   2936 HG13 VAL A 191      47.463  38.524  48.612  1.00  0.00           H  
ATOM   2937 HG21 VAL A 191      49.297  36.140  48.029  1.00  0.00           H  
ATOM   2938 HG22 VAL A 191      50.052  37.695  48.333  1.00  0.00           H  
ATOM   2939 HG23 VAL A 191      50.518  36.274  49.262  1.00  0.00           H  
ATOM   2940  N   LYS A 192      47.316  39.433  51.981  1.00  0.00           N  
ATOM   2941  CA  LYS A 192      46.281  39.820  52.928  1.00  0.00           C  
ATOM   2942  C   LYS A 192      45.157  40.525  52.159  1.00  0.00           C  
ATOM   2943  O   LYS A 192      45.363  41.010  51.045  1.00  0.00           O  
ATOM   2944  CB  LYS A 192      46.900  40.723  54.020  1.00  0.00           C  
ATOM   2945  CG  LYS A 192      47.606  39.950  55.155  1.00  0.00           C  
ATOM   2946  CD  LYS A 192      48.849  40.662  55.691  1.00  0.00           C  
ATOM   2947  CE  LYS A 192      49.496  39.965  56.902  1.00  0.00           C  
ATOM   2948  NZ  LYS A 192      50.707  40.670  57.341  1.00  0.00           N1+
ATOM   2949  H   LYS A 192      47.437  40.083  51.203  1.00  0.00           H  
ATOM   2950  HA  LYS A 192      45.851  38.929  53.387  1.00  0.00           H  
ATOM   2951  HB2 LYS A 192      47.569  41.445  53.550  1.00  0.00           H  
ATOM   2952  HB3 LYS A 192      46.115  41.318  54.489  1.00  0.00           H  
ATOM   2953  HG2 LYS A 192      46.893  39.807  55.966  1.00  0.00           H  
ATOM   2954  HG3 LYS A 192      47.894  38.955  54.828  1.00  0.00           H  
ATOM   2955  HD2 LYS A 192      49.570  40.693  54.877  1.00  0.00           H  
ATOM   2956  HD3 LYS A 192      48.601  41.695  55.941  1.00  0.00           H  
ATOM   2957  HE2 LYS A 192      48.795  39.941  57.736  1.00  0.00           H  
ATOM   2958  HE3 LYS A 192      49.756  38.932  56.665  1.00  0.00           H  
ATOM   2959  HZ1 LYS A 192      51.157  40.270  58.164  1.00  0.00           H  
ATOM   2960  HZ2 LYS A 192      51.487  40.623  56.685  1.00  0.00           H  
ATOM   2961  HZ3 LYS A 192      50.542  41.658  57.516  1.00  0.00           H  
ATOM   2962  N   ALA A 193      43.980  40.577  52.775  1.00  0.00           N  
ATOM   2963  CA  ALA A 193      42.838  41.309  52.257  1.00  0.00           C  
ATOM   2964  C   ALA A 193      42.195  42.060  53.416  1.00  0.00           C  
ATOM   2965  O   ALA A 193      42.304  41.622  54.563  1.00  0.00           O  
ATOM   2966  CB  ALA A 193      41.840  40.341  51.602  1.00  0.00           C  
ATOM   2967  H   ALA A 193      43.887  40.235  53.728  1.00  0.00           H  
ATOM   2968  HA  ALA A 193      43.171  42.044  51.525  1.00  0.00           H  
ATOM   2969  HB1 ALA A 193      40.967  40.875  51.224  1.00  0.00           H  
ATOM   2970  HB2 ALA A 193      42.292  39.829  50.754  1.00  0.00           H  
ATOM   2971  HB3 ALA A 193      41.484  39.586  52.303  1.00  0.00           H  
ATOM   2972  N   VAL A 194      41.519  43.160  53.091  1.00  0.00           N  
ATOM   2973  CA  VAL A 194      40.691  43.891  54.034  1.00  0.00           C  
ATOM   2974  C   VAL A 194      39.254  43.814  53.507  1.00  0.00           C  
ATOM   2975  O   VAL A 194      39.031  44.030  52.314  1.00  0.00           O  
ATOM   2976  CB  VAL A 194      41.079  45.386  54.166  1.00  0.00           C  
ATOM   2977  CG1 VAL A 194      40.412  45.994  55.413  1.00  0.00           C  
ATOM   2978  CG2 VAL A 194      42.604  45.597  54.231  1.00  0.00           C  
ATOM   2979  H   VAL A 194      41.424  43.413  52.111  1.00  0.00           H  
ATOM   2980  HA  VAL A 194      40.716  43.430  55.021  1.00  0.00           H  
ATOM   2981  HB  VAL A 194      40.718  45.942  53.297  1.00  0.00           H  
ATOM   2982 HG11 VAL A 194      40.647  47.047  55.501  1.00  0.00           H  
ATOM   2983 HG12 VAL A 194      39.326  45.917  55.385  1.00  0.00           H  
ATOM   2984 HG13 VAL A 194      40.753  45.503  56.325  1.00  0.00           H  
ATOM   2985 HG21 VAL A 194      42.863  46.632  54.453  1.00  0.00           H  
ATOM   2986 HG22 VAL A 194      43.056  44.968  54.995  1.00  0.00           H  
ATOM   2987 HG23 VAL A 194      43.081  45.350  53.281  1.00  0.00           H  
ATOM   2988  N   THR A 195      38.326  43.485  54.401  1.00  0.00           N  
ATOM   2989  CA  THR A 195      36.914  43.280  54.123  1.00  0.00           C  
ATOM   2990  C   THR A 195      36.085  44.123  55.118  1.00  0.00           C  
ATOM   2991  O   THR A 195      36.648  44.748  56.022  1.00  0.00           O  
ATOM   2992  CB  THR A 195      36.579  41.770  54.326  1.00  0.00           C  
ATOM   2993  CG2 THR A 195      37.451  40.820  53.488  1.00  0.00           C  
ATOM   2994  OG1 THR A 195      36.651  41.366  55.688  1.00  0.00           O  
ATOM   2995  H   THR A 195      38.587  43.348  55.373  1.00  0.00           H  
ATOM   2996  HA  THR A 195      36.654  43.593  53.109  1.00  0.00           H  
ATOM   2997  HB  THR A 195      35.548  41.610  54.006  1.00  0.00           H  
ATOM   2998  HG1 THR A 195      37.558  41.515  56.008  1.00  0.00           H  
ATOM   2999 HG21 THR A 195      37.114  39.788  53.585  1.00  0.00           H  
ATOM   3000 HG22 THR A 195      37.405  41.080  52.431  1.00  0.00           H  
ATOM   3001 HG23 THR A 195      38.500  40.849  53.787  1.00  0.00           H  
ATOM   3002  N   LYS A 196      34.752  44.062  54.988  1.00  0.00           N  
ATOM   3003  CA  LYS A 196      33.787  44.630  55.937  1.00  0.00           C  
ATOM   3004  C   LYS A 196      33.858  44.006  57.353  1.00  0.00           C  
ATOM   3005  O   LYS A 196      33.299  44.581  58.287  1.00  0.00           O  
ATOM   3006  CB  LYS A 196      32.372  44.504  55.323  1.00  0.00           C  
ATOM   3007  CG  LYS A 196      31.762  43.083  55.359  1.00  0.00           C  
ATOM   3008  CD  LYS A 196      30.557  42.872  54.428  1.00  0.00           C  
ATOM   3009  CE  LYS A 196      30.967  42.789  52.948  1.00  0.00           C  
ATOM   3010  NZ  LYS A 196      29.847  42.462  52.054  1.00  0.00           N1+
ATOM   3011  H   LYS A 196      34.354  43.565  54.206  1.00  0.00           H  
ATOM   3012  HA  LYS A 196      34.023  45.689  56.049  1.00  0.00           H  
ATOM   3013  HB2 LYS A 196      31.698  45.169  55.866  1.00  0.00           H  
ATOM   3014  HB3 LYS A 196      32.398  44.894  54.306  1.00  0.00           H  
ATOM   3015  HG2 LYS A 196      32.524  42.333  55.142  1.00  0.00           H  
ATOM   3016  HG3 LYS A 196      31.433  42.877  56.378  1.00  0.00           H  
ATOM   3017  HD2 LYS A 196      30.041  41.957  54.723  1.00  0.00           H  
ATOM   3018  HD3 LYS A 196      29.842  43.683  54.571  1.00  0.00           H  
ATOM   3019  HE2 LYS A 196      31.400  43.734  52.624  1.00  0.00           H  
ATOM   3020  HE3 LYS A 196      31.738  42.029  52.813  1.00  0.00           H  
ATOM   3021  HZ1 LYS A 196      30.241  42.432  51.096  1.00  0.00           H  
ATOM   3022  HZ2 LYS A 196      29.456  41.560  52.255  1.00  0.00           H  
ATOM   3023  HZ3 LYS A 196      29.128  43.162  52.076  1.00  0.00           H  
ATOM   3024  N   ASN A 197      34.515  42.843  57.481  1.00  0.00           N  
ATOM   3025  CA  ASN A 197      34.738  42.131  58.744  1.00  0.00           C  
ATOM   3026  C   ASN A 197      36.125  42.472  59.329  1.00  0.00           C  
ATOM   3027  O   ASN A 197      36.421  42.028  60.439  1.00  0.00           O  
ATOM   3028  CB  ASN A 197      34.609  40.597  58.528  1.00  0.00           C  
ATOM   3029  CG  ASN A 197      33.191  40.080  58.243  1.00  0.00           C  
ATOM   3030  ND2 ASN A 197      32.920  38.824  58.573  1.00  0.00           N  
ATOM   3031  OD1 ASN A 197      32.335  40.780  57.710  1.00  0.00           O  
ATOM   3032  H   ASN A 197      34.956  42.433  56.667  1.00  0.00           H  
ATOM   3033  HA  ASN A 197      33.973  42.438  59.460  1.00  0.00           H  
ATOM   3034  HB2 ASN A 197      35.277  40.263  57.734  1.00  0.00           H  
ATOM   3035  HB3 ASN A 197      34.946  40.089  59.432  1.00  0.00           H  
ATOM   3036 HD21 ASN A 197      33.618  38.230  59.000  1.00  0.00           H  
ATOM   3037 HD22 ASN A 197      32.004  38.433  58.399  1.00  0.00           H  
ATOM   3038  N   GLY A 198      36.948  43.240  58.602  1.00  0.00           N  
ATOM   3039  CA  GLY A 198      38.295  43.639  58.999  1.00  0.00           C  
ATOM   3040  C   GLY A 198      39.330  42.964  58.094  1.00  0.00           C  
ATOM   3041  O   GLY A 198      39.004  42.411  57.036  1.00  0.00           O  
ATOM   3042  H   GLY A 198      36.633  43.587  57.702  1.00  0.00           H  
ATOM   3043  HA2 GLY A 198      38.395  44.716  58.886  1.00  0.00           H  
ATOM   3044  HA3 GLY A 198      38.501  43.409  60.046  1.00  0.00           H  
ATOM   3045  N   VAL A 199      40.597  43.063  58.508  1.00  0.00           N  
ATOM   3046  CA  VAL A 199      41.764  42.448  57.872  1.00  0.00           C  
ATOM   3047  C   VAL A 199      41.750  40.908  58.038  1.00  0.00           C  
ATOM   3048  O   VAL A 199      41.402  40.417  59.116  1.00  0.00           O  
ATOM   3049  CB  VAL A 199      43.078  43.020  58.496  1.00  0.00           C  
ATOM   3050  CG1 VAL A 199      44.380  42.339  58.019  1.00  0.00           C  
ATOM   3051  CG2 VAL A 199      43.195  44.542  58.279  1.00  0.00           C  
ATOM   3052  H   VAL A 199      40.782  43.561  59.373  1.00  0.00           H  
ATOM   3053  HA  VAL A 199      41.746  42.695  56.813  1.00  0.00           H  
ATOM   3054  HB  VAL A 199      43.027  42.860  59.574  1.00  0.00           H  
ATOM   3055 HG11 VAL A 199      45.260  42.867  58.387  1.00  0.00           H  
ATOM   3056 HG12 VAL A 199      44.463  41.313  58.379  1.00  0.00           H  
ATOM   3057 HG13 VAL A 199      44.436  42.312  56.931  1.00  0.00           H  
ATOM   3058 HG21 VAL A 199      44.103  44.941  58.732  1.00  0.00           H  
ATOM   3059 HG22 VAL A 199      43.227  44.792  57.221  1.00  0.00           H  
ATOM   3060 HG23 VAL A 199      42.360  45.083  58.720  1.00  0.00           H  
ATOM   3061  N   GLU A 200      42.175  40.183  56.997  1.00  0.00           N  
ATOM   3062  CA  GLU A 200      42.475  38.753  57.032  1.00  0.00           C  
ATOM   3063  C   GLU A 200      43.798  38.473  56.291  1.00  0.00           C  
ATOM   3064  O   GLU A 200      44.301  39.345  55.577  1.00  0.00           O  
ATOM   3065  CB  GLU A 200      41.298  37.941  56.453  1.00  0.00           C  
ATOM   3066  CG  GLU A 200      41.030  38.123  54.935  1.00  0.00           C  
ATOM   3067  CD  GLU A 200      40.619  36.818  54.261  1.00  0.00           C  
ATOM   3068  OE1 GLU A 200      39.603  36.809  53.540  1.00  0.00           O  
ATOM   3069  OE2 GLU A 200      41.315  35.810  54.485  1.00  0.00           O1-
ATOM   3070  H   GLU A 200      42.441  40.653  56.132  1.00  0.00           H  
ATOM   3071  HA  GLU A 200      42.629  38.446  58.069  1.00  0.00           H  
ATOM   3072  HB2 GLU A 200      41.473  36.893  56.701  1.00  0.00           H  
ATOM   3073  HB3 GLU A 200      40.387  38.196  56.994  1.00  0.00           H  
ATOM   3074  HG2 GLU A 200      40.265  38.887  54.783  1.00  0.00           H  
ATOM   3075  HG3 GLU A 200      41.910  38.484  54.404  1.00  0.00           H  
ATOM   3076  N   VAL A 201      44.327  37.256  56.469  1.00  0.00           N  
ATOM   3077  CA  VAL A 201      45.597  36.797  55.907  1.00  0.00           C  
ATOM   3078  C   VAL A 201      45.320  35.558  55.032  1.00  0.00           C  
ATOM   3079  O   VAL A 201      44.629  34.642  55.487  1.00  0.00           O  
ATOM   3080  CB  VAL A 201      46.590  36.372  57.034  1.00  0.00           C  
ATOM   3081  CG1 VAL A 201      47.989  36.000  56.499  1.00  0.00           C  
ATOM   3082  CG2 VAL A 201      46.721  37.439  58.138  1.00  0.00           C  
ATOM   3083  H   VAL A 201      43.805  36.551  56.969  1.00  0.00           H  
ATOM   3084  HA  VAL A 201      46.054  37.569  55.290  1.00  0.00           H  
ATOM   3085  HB  VAL A 201      46.198  35.478  57.524  1.00  0.00           H  
ATOM   3086 HG11 VAL A 201      48.673  35.760  57.313  1.00  0.00           H  
ATOM   3087 HG12 VAL A 201      47.959  35.127  55.846  1.00  0.00           H  
ATOM   3088 HG13 VAL A 201      48.428  36.819  55.929  1.00  0.00           H  
ATOM   3089 HG21 VAL A 201      47.469  37.155  58.879  1.00  0.00           H  
ATOM   3090 HG22 VAL A 201      47.011  38.404  57.729  1.00  0.00           H  
ATOM   3091 HG23 VAL A 201      45.784  37.580  58.676  1.00  0.00           H  
ATOM   3092  N   ILE A 202      45.875  35.538  53.816  1.00  0.00           N  
ATOM   3093  CA  ILE A 202      45.684  34.475  52.837  1.00  0.00           C  
ATOM   3094  C   ILE A 202      46.989  33.662  52.734  1.00  0.00           C  
ATOM   3095  O   ILE A 202      48.017  34.192  52.315  1.00  0.00           O  
ATOM   3096  CB  ILE A 202      45.308  35.054  51.432  1.00  0.00           C  
ATOM   3097  CG1 ILE A 202      43.912  35.728  51.439  1.00  0.00           C  
ATOM   3098  CG2 ILE A 202      45.334  34.013  50.293  1.00  0.00           C  
ATOM   3099  CD1 ILE A 202      43.906  37.187  51.904  1.00  0.00           C  
ATOM   3100  H   ILE A 202      46.521  36.270  53.528  1.00  0.00           H  
ATOM   3101  HA  ILE A 202      44.878  33.807  53.148  1.00  0.00           H  
ATOM   3102  HB  ILE A 202      46.050  35.809  51.172  1.00  0.00           H  
ATOM   3103 HG12 ILE A 202      43.490  35.724  50.435  1.00  0.00           H  
ATOM   3104 HG13 ILE A 202      43.216  35.145  52.044  1.00  0.00           H  
ATOM   3105 HG21 ILE A 202      45.072  34.478  49.344  1.00  0.00           H  
ATOM   3106 HG22 ILE A 202      46.324  33.587  50.144  1.00  0.00           H  
ATOM   3107 HG23 ILE A 202      44.631  33.200  50.474  1.00  0.00           H  
ATOM   3108 HD11 ILE A 202      43.013  37.694  51.539  1.00  0.00           H  
ATOM   3109 HD12 ILE A 202      43.899  37.269  52.990  1.00  0.00           H  
ATOM   3110 HD13 ILE A 202      44.768  37.729  51.519  1.00  0.00           H  
ATOM   3111  N   THR A 203      46.915  32.375  53.091  1.00  0.00           N  
ATOM   3112  CA  THR A 203      47.992  31.400  52.895  1.00  0.00           C  
ATOM   3113  C   THR A 203      47.932  30.751  51.486  1.00  0.00           C  
ATOM   3114  O   THR A 203      48.943  30.259  50.981  1.00  0.00           O  
ATOM   3115  CB  THR A 203      47.890  30.273  53.965  1.00  0.00           C  
ATOM   3116  CG2 THR A 203      49.090  29.312  54.027  1.00  0.00           C  
ATOM   3117  OG1 THR A 203      47.741  30.851  55.256  1.00  0.00           O  
ATOM   3118  H   THR A 203      46.085  32.024  53.546  1.00  0.00           H  
ATOM   3119  HA  THR A 203      48.961  31.894  52.994  1.00  0.00           H  
ATOM   3120  HB  THR A 203      46.994  29.679  53.773  1.00  0.00           H  
ATOM   3121  HG1 THR A 203      47.706  30.135  55.906  1.00  0.00           H  
ATOM   3122 HG21 THR A 203      48.989  28.596  54.844  1.00  0.00           H  
ATOM   3123 HG22 THR A 203      49.187  28.726  53.112  1.00  0.00           H  
ATOM   3124 HG23 THR A 203      50.027  29.851  54.171  1.00  0.00           H  
ATOM   3125  N   ALA A 204      46.738  30.769  50.872  1.00  0.00           N  
ATOM   3126  CA  ALA A 204      46.401  30.104  49.610  1.00  0.00           C  
ATOM   3127  C   ALA A 204      46.961  30.776  48.338  1.00  0.00           C  
ATOM   3128  O   ALA A 204      46.733  30.255  47.247  1.00  0.00           O  
ATOM   3129  CB  ALA A 204      44.869  29.983  49.528  1.00  0.00           C  
ATOM   3130  H   ALA A 204      45.974  31.232  51.338  1.00  0.00           H  
ATOM   3131  HA  ALA A 204      46.817  29.095  49.642  1.00  0.00           H  
ATOM   3132  HB1 ALA A 204      44.566  29.417  48.646  1.00  0.00           H  
ATOM   3133  HB2 ALA A 204      44.464  29.464  50.396  1.00  0.00           H  
ATOM   3134  HB3 ALA A 204      44.391  30.961  49.465  1.00  0.00           H  
ATOM   3135  N   VAL A 205      47.653  31.909  48.482  1.00  0.00           N  
ATOM   3136  CA  VAL A 205      48.309  32.646  47.407  1.00  0.00           C  
ATOM   3137  C   VAL A 205      49.699  33.058  47.938  1.00  0.00           C  
ATOM   3138  O   VAL A 205      49.787  33.396  49.122  1.00  0.00           O  
ATOM   3139  CB  VAL A 205      47.503  33.927  47.020  1.00  0.00           C  
ATOM   3140  CG1 VAL A 205      48.149  34.765  45.898  1.00  0.00           C  
ATOM   3141  CG2 VAL A 205      46.059  33.602  46.598  1.00  0.00           C  
ATOM   3142  H   VAL A 205      47.872  32.250  49.409  1.00  0.00           H  
ATOM   3143  HA  VAL A 205      48.423  31.995  46.547  1.00  0.00           H  
ATOM   3144  HB  VAL A 205      47.445  34.561  47.906  1.00  0.00           H  
ATOM   3145 HG11 VAL A 205      47.566  35.662  45.693  1.00  0.00           H  
ATOM   3146 HG12 VAL A 205      49.164  35.085  46.122  1.00  0.00           H  
ATOM   3147 HG13 VAL A 205      48.198  34.191  44.978  1.00  0.00           H  
ATOM   3148 HG21 VAL A 205      45.521  34.509  46.324  1.00  0.00           H  
ATOM   3149 HG22 VAL A 205      46.041  32.934  45.736  1.00  0.00           H  
ATOM   3150 HG23 VAL A 205      45.494  33.124  47.396  1.00  0.00           H  
ATOM   3151  N   HIS A 206      50.740  33.007  47.090  1.00  0.00           N  
ATOM   3152  CA  HIS A 206      52.131  33.400  47.418  1.00  0.00           C  
ATOM   3153  C   HIS A 206      53.077  33.566  46.157  1.00  0.00           C  
ATOM   3154  O   HIS A 206      52.579  33.469  45.012  1.00  0.00           O  
ATOM   3155  CB  HIS A 206      52.764  32.462  48.497  1.00  0.00           C  
ATOM   3156  CG  HIS A 206      52.749  30.977  48.213  1.00  0.00           C  
ATOM   3157  CD2 HIS A 206      51.902  29.976  48.640  1.00  0.00           C  
ATOM   3158  ND1 HIS A 206      53.701  30.364  47.417  1.00  0.00           N  
ATOM   3159  CE1 HIS A 206      53.408  29.062  47.388  1.00  0.00           C  
ATOM   3160  NE2 HIS A 206      52.334  28.751  48.109  1.00  0.00           N  
ATOM   3161  OXT HIS A 206      54.281  33.852  46.371  1.00  0.00           O1-
ATOM   3162  H   HIS A 206      50.591  32.739  46.119  1.00  0.00           H  
ATOM   3163  HA  HIS A 206      52.093  34.408  47.832  1.00  0.00           H  
ATOM   3164  HB2 HIS A 206      53.794  32.764  48.687  1.00  0.00           H  
ATOM   3165  HB3 HIS A 206      52.261  32.621  49.451  1.00  0.00           H  
ATOM   3166  HD1 HIS A 206      54.470  30.817  46.936  1.00  0.00           H  
ATOM   3167  HD2 HIS A 206      51.032  30.045  49.282  1.00  0.00           H  
ATOM   3168  HE1 HIS A 206      53.989  28.338  46.833  1.00  0.00           H  
TER    3169      HIS A 206
ATOM   3170  N   THR B 100      85.145  37.674  58.648  1.00  0.00           N1+
ATOM   3171  CA  THR B 100      84.481  37.229  59.924  1.00  0.00           C  
ATOM   3172  C   THR B 100      83.343  36.269  59.541  1.00  0.00           C  
ATOM   3173  O   THR B 100      82.665  36.482  58.534  1.00  0.00           O  
ATOM   3174  CB  THR B 100      83.844  38.403  60.748  1.00  0.00           C  
ATOM   3175  CG2 THR B 100      82.947  38.040  61.953  1.00  0.00           C  
ATOM   3176  OG1 THR B 100      84.879  39.229  61.257  1.00  0.00           O  
ATOM   3177  HA  THR B 100      85.264  36.703  60.468  1.00  0.00           H  
ATOM   3178  HB  THR B 100      83.228  39.011  60.085  1.00  0.00           H  
ATOM   3179  HG1 THR B 100      84.778  40.115  60.878  1.00  0.00           H  
ATOM   3180 HG21 THR B 100      82.739  38.906  62.581  1.00  0.00           H  
ATOM   3181 HG22 THR B 100      81.979  37.660  61.623  1.00  0.00           H  
ATOM   3182 HG23 THR B 100      83.382  37.268  62.584  1.00  0.00           H  
ATOM   3183  H1  THR B 100      86.088  37.982  58.866  1.00  0.00           H  
ATOM   3184  H2  THR B 100      85.247  36.920  57.954  1.00  0.00           H  
ATOM   3185  H3  THR B 100      84.640  38.395  58.147  1.00  0.00           H  
ATOM   3186  N   THR B 101      83.128  35.270  60.395  1.00  0.00           N  
ATOM   3187  CA  THR B 101      81.969  34.404  60.338  1.00  0.00           C  
ATOM   3188  C   THR B 101      81.322  34.376  61.731  1.00  0.00           C  
ATOM   3189  O   THR B 101      81.982  34.012  62.702  1.00  0.00           O  
ATOM   3190  CB  THR B 101      82.342  32.956  59.942  1.00  0.00           C  
ATOM   3191  CG2 THR B 101      81.110  32.137  59.540  1.00  0.00           C  
ATOM   3192  OG1 THR B 101      83.229  32.950  58.834  1.00  0.00           O  
ATOM   3193  H   THR B 101      83.733  35.149  61.219  1.00  0.00           H  
ATOM   3194  HA  THR B 101      81.234  34.785  59.624  1.00  0.00           H  
ATOM   3195  HB  THR B 101      82.852  32.458  60.769  1.00  0.00           H  
ATOM   3196  HG1 THR B 101      83.190  32.071  58.439  1.00  0.00           H  
ATOM   3197 HG21 THR B 101      81.366  31.088  59.410  1.00  0.00           H  
ATOM   3198 HG22 THR B 101      80.327  32.180  60.297  1.00  0.00           H  
ATOM   3199 HG23 THR B 101      80.674  32.504  58.610  1.00  0.00           H  
ATOM   3200  N   THR B 102      80.055  34.775  61.791  1.00  0.00           N  
ATOM   3201  CA  THR B 102      79.259  34.869  63.002  1.00  0.00           C  
ATOM   3202  C   THR B 102      77.865  34.329  62.621  1.00  0.00           C  
ATOM   3203  O   THR B 102      77.272  34.841  61.675  1.00  0.00           O  
ATOM   3204  CB  THR B 102      79.204  36.371  63.426  1.00  0.00           C  
ATOM   3205  CG2 THR B 102      78.066  36.782  64.361  1.00  0.00           C  
ATOM   3206  OG1 THR B 102      80.434  36.754  64.019  1.00  0.00           O  
ATOM   3207  H   THR B 102      79.582  35.140  60.969  1.00  0.00           H  
ATOM   3208  HA  THR B 102      79.678  34.254  63.799  1.00  0.00           H  
ATOM   3209  HB  THR B 102      79.102  36.986  62.531  1.00  0.00           H  
ATOM   3210  HG1 THR B 102      80.377  37.683  64.309  1.00  0.00           H  
ATOM   3211 HG21 THR B 102      78.220  37.778  64.777  1.00  0.00           H  
ATOM   3212 HG22 THR B 102      77.137  36.820  63.797  1.00  0.00           H  
ATOM   3213 HG23 THR B 102      77.944  36.075  65.181  1.00  0.00           H  
ATOM   3214  N   LEU B 103      77.371  33.284  63.294  1.00  0.00           N  
ATOM   3215  CA  LEU B 103      76.093  32.643  62.968  1.00  0.00           C  
ATOM   3216  C   LEU B 103      75.327  32.278  64.241  1.00  0.00           C  
ATOM   3217  O   LEU B 103      75.927  32.138  65.310  1.00  0.00           O  
ATOM   3218  CB  LEU B 103      76.325  31.446  62.007  1.00  0.00           C  
ATOM   3219  CG  LEU B 103      76.899  30.144  62.631  1.00  0.00           C  
ATOM   3220  CD1 LEU B 103      75.839  29.273  63.343  1.00  0.00           C  
ATOM   3221  CD2 LEU B 103      77.644  29.310  61.579  1.00  0.00           C  
ATOM   3222  H   LEU B 103      77.870  32.884  64.092  1.00  0.00           H  
ATOM   3223  HA  LEU B 103      75.458  33.367  62.458  1.00  0.00           H  
ATOM   3224  HB2 LEU B 103      75.386  31.208  61.506  1.00  0.00           H  
ATOM   3225  HB3 LEU B 103      76.977  31.800  61.208  1.00  0.00           H  
ATOM   3226  HG  LEU B 103      77.645  30.441  63.370  1.00  0.00           H  
ATOM   3227 HD11 LEU B 103      75.892  28.224  63.049  1.00  0.00           H  
ATOM   3228 HD12 LEU B 103      75.975  29.304  64.425  1.00  0.00           H  
ATOM   3229 HD13 LEU B 103      74.822  29.603  63.133  1.00  0.00           H  
ATOM   3230 HD21 LEU B 103      78.431  28.716  62.045  1.00  0.00           H  
ATOM   3231 HD22 LEU B 103      76.969  28.627  61.063  1.00  0.00           H  
ATOM   3232 HD23 LEU B 103      78.122  29.929  60.820  1.00  0.00           H  
ATOM   3233  N   ALA B 104      74.009  32.118  64.093  1.00  0.00           N  
ATOM   3234  CA  ALA B 104      73.121  31.653  65.143  1.00  0.00           C  
ATOM   3235  C   ALA B 104      71.822  31.130  64.525  1.00  0.00           C  
ATOM   3236  O   ALA B 104      71.417  31.586  63.453  1.00  0.00           O  
ATOM   3237  CB  ALA B 104      72.842  32.788  66.143  1.00  0.00           C  
ATOM   3238  H   ALA B 104      73.566  32.241  63.185  1.00  0.00           H  
ATOM   3239  HA  ALA B 104      73.617  30.820  65.640  1.00  0.00           H  
ATOM   3240  HB1 ALA B 104      72.157  32.458  66.925  1.00  0.00           H  
ATOM   3241  HB2 ALA B 104      73.755  33.127  66.631  1.00  0.00           H  
ATOM   3242  HB3 ALA B 104      72.391  33.644  65.643  1.00  0.00           H  
ATOM   3243  N   PHE B 105      71.163  30.207  65.223  1.00  0.00           N  
ATOM   3244  CA  PHE B 105      69.872  29.668  64.819  1.00  0.00           C  
ATOM   3245  C   PHE B 105      69.107  29.123  66.027  1.00  0.00           C  
ATOM   3246  O   PHE B 105      69.714  28.673  66.999  1.00  0.00           O  
ATOM   3247  CB  PHE B 105      70.025  28.632  63.681  1.00  0.00           C  
ATOM   3248  CG  PHE B 105      70.850  27.400  63.998  1.00  0.00           C  
ATOM   3249  CD1 PHE B 105      70.289  26.335  64.730  1.00  0.00           C  
ATOM   3250  CD2 PHE B 105      72.225  27.373  63.690  1.00  0.00           C  
ATOM   3251  CE1 PHE B 105      71.065  25.238  65.059  1.00  0.00           C  
ATOM   3252  CE2 PHE B 105      72.985  26.262  64.022  1.00  0.00           C  
ATOM   3253  CZ  PHE B 105      72.403  25.195  64.690  1.00  0.00           C  
ATOM   3254  H   PHE B 105      71.528  29.869  66.112  1.00  0.00           H  
ATOM   3255  HA  PHE B 105      69.283  30.502  64.439  1.00  0.00           H  
ATOM   3256  HB2 PHE B 105      69.034  28.283  63.388  1.00  0.00           H  
ATOM   3257  HB3 PHE B 105      70.432  29.110  62.790  1.00  0.00           H  
ATOM   3258  HD1 PHE B 105      69.255  26.366  65.041  1.00  0.00           H  
ATOM   3259  HD2 PHE B 105      72.684  28.208  63.179  1.00  0.00           H  
ATOM   3260  HE1 PHE B 105      70.618  24.425  65.610  1.00  0.00           H  
ATOM   3261  HE2 PHE B 105      74.032  26.225  63.756  1.00  0.00           H  
ATOM   3262  HZ  PHE B 105      73.002  24.335  64.937  1.00  0.00           H  
ATOM   3263  N   ARG B 106      67.778  29.160  65.912  1.00  0.00           N  
ATOM   3264  CA  ARG B 106      66.818  28.542  66.806  1.00  0.00           C  
ATOM   3265  C   ARG B 106      66.469  27.152  66.253  1.00  0.00           C  
ATOM   3266  O   ARG B 106      66.293  26.986  65.043  1.00  0.00           O  
ATOM   3267  CB  ARG B 106      65.577  29.462  66.923  1.00  0.00           C  
ATOM   3268  CG  ARG B 106      64.562  29.011  67.990  1.00  0.00           C  
ATOM   3269  CD  ARG B 106      63.555  30.096  68.407  1.00  0.00           C  
ATOM   3270  NE  ARG B 106      62.707  30.569  67.306  1.00  0.00           N  
ATOM   3271  CZ  ARG B 106      61.569  31.265  67.414  1.00  0.00           C  
ATOM   3272  NH1 ARG B 106      60.898  31.500  66.296  1.00  0.00           N  
ATOM   3273  NH2 ARG B 106      61.106  31.710  68.584  1.00  0.00           N1+
ATOM   3274  H   ARG B 106      67.395  29.450  65.009  1.00  0.00           H  
ATOM   3275  HA  ARG B 106      67.266  28.427  67.791  1.00  0.00           H  
ATOM   3276  HB2 ARG B 106      65.915  30.467  67.180  1.00  0.00           H  
ATOM   3277  HB3 ARG B 106      65.078  29.548  65.957  1.00  0.00           H  
ATOM   3278  HG2 ARG B 106      64.071  28.066  67.754  1.00  0.00           H  
ATOM   3279  HG3 ARG B 106      65.149  28.806  68.885  1.00  0.00           H  
ATOM   3280  HD2 ARG B 106      62.847  29.615  69.080  1.00  0.00           H  
ATOM   3281  HD3 ARG B 106      64.018  30.905  68.970  1.00  0.00           H  
ATOM   3282  HE  ARG B 106      62.963  30.321  66.341  1.00  0.00           H  
ATOM   3283 HH11 ARG B 106      61.341  31.124  65.427  1.00  0.00           H  
ATOM   3284 HH12 ARG B 106      60.016  31.980  66.226  1.00  0.00           H  
ATOM   3285 HH21 ARG B 106      61.646  31.649  69.451  1.00  0.00           H  
ATOM   3286 HH22 ARG B 106      60.213  32.170  68.660  1.00  0.00           H  
ATOM   3287  N   PHE B 107      66.348  26.185  67.157  1.00  0.00           N  
ATOM   3288  CA  PHE B 107      65.914  24.818  66.900  1.00  0.00           C  
ATOM   3289  C   PHE B 107      64.974  24.434  68.061  1.00  0.00           C  
ATOM   3290  O   PHE B 107      64.671  25.272  68.914  1.00  0.00           O  
ATOM   3291  CB  PHE B 107      67.160  23.914  66.706  1.00  0.00           C  
ATOM   3292  CG  PHE B 107      67.973  23.547  67.939  1.00  0.00           C  
ATOM   3293  CD1 PHE B 107      67.876  22.255  68.498  1.00  0.00           C  
ATOM   3294  CD2 PHE B 107      68.779  24.510  68.583  1.00  0.00           C  
ATOM   3295  CE1 PHE B 107      68.603  21.933  69.636  1.00  0.00           C  
ATOM   3296  CE2 PHE B 107      69.475  24.176  69.737  1.00  0.00           C  
ATOM   3297  CZ  PHE B 107      69.393  22.891  70.257  1.00  0.00           C  
ATOM   3298  H   PHE B 107      66.464  26.400  68.149  1.00  0.00           H  
ATOM   3299  HA  PHE B 107      65.324  24.794  65.983  1.00  0.00           H  
ATOM   3300  HB2 PHE B 107      66.851  22.991  66.215  1.00  0.00           H  
ATOM   3301  HB3 PHE B 107      67.836  24.386  65.991  1.00  0.00           H  
ATOM   3302  HD1 PHE B 107      67.256  21.503  68.030  1.00  0.00           H  
ATOM   3303  HD2 PHE B 107      68.858  25.513  68.186  1.00  0.00           H  
ATOM   3304  HE1 PHE B 107      68.547  20.933  70.043  1.00  0.00           H  
ATOM   3305  HE2 PHE B 107      70.087  24.916  70.231  1.00  0.00           H  
ATOM   3306  HZ  PHE B 107      69.949  22.643  71.151  1.00  0.00           H  
ATOM   3307  N   ASN B 108      64.460  23.198  68.076  1.00  0.00           N  
ATOM   3308  CA  ASN B 108      63.448  22.773  69.060  1.00  0.00           C  
ATOM   3309  C   ASN B 108      63.996  22.649  70.496  1.00  0.00           C  
ATOM   3310  O   ASN B 108      63.196  22.635  71.433  1.00  0.00           O  
ATOM   3311  CB  ASN B 108      62.777  21.453  68.606  1.00  0.00           C  
ATOM   3312  CG  ASN B 108      61.818  21.599  67.419  1.00  0.00           C  
ATOM   3313  ND2 ASN B 108      61.293  20.485  66.922  1.00  0.00           N  
ATOM   3314  OD1 ASN B 108      61.533  22.699  66.943  1.00  0.00           O  
ATOM   3315  H   ASN B 108      64.702  22.527  67.349  1.00  0.00           H  
ATOM   3316  HA  ASN B 108      62.688  23.557  69.065  1.00  0.00           H  
ATOM   3317  HB2 ASN B 108      63.531  20.695  68.391  1.00  0.00           H  
ATOM   3318  HB3 ASN B 108      62.174  21.059  69.425  1.00  0.00           H  
ATOM   3319 HD21 ASN B 108      61.514  19.583  67.318  1.00  0.00           H  
ATOM   3320 HD22 ASN B 108      60.638  20.517  66.154  1.00  0.00           H  
ATOM   3321  N   GLY B 109      65.323  22.574  70.665  1.00  0.00           N  
ATOM   3322  CA  GLY B 109      65.969  22.485  71.974  1.00  0.00           C  
ATOM   3323  C   GLY B 109      66.285  23.869  72.565  1.00  0.00           C  
ATOM   3324  O   GLY B 109      66.507  23.960  73.772  1.00  0.00           O  
ATOM   3325  H   GLY B 109      65.925  22.607  69.853  1.00  0.00           H  
ATOM   3326  HA2 GLY B 109      65.356  21.919  72.678  1.00  0.00           H  
ATOM   3327  HA3 GLY B 109      66.903  21.933  71.872  1.00  0.00           H  
ATOM   3328  N   GLY B 110      66.294  24.942  71.762  1.00  0.00           N  
ATOM   3329  CA  GLY B 110      66.749  26.261  72.192  1.00  0.00           C  
ATOM   3330  C   GLY B 110      67.435  26.929  71.000  1.00  0.00           C  
ATOM   3331  O   GLY B 110      66.943  26.836  69.875  1.00  0.00           O  
ATOM   3332  H   GLY B 110      66.084  24.848  70.774  1.00  0.00           H  
ATOM   3333  HA2 GLY B 110      65.894  26.865  72.495  1.00  0.00           H  
ATOM   3334  HA3 GLY B 110      67.435  26.195  73.037  1.00  0.00           H  
ATOM   3335  N   ILE B 111      68.533  27.647  71.246  1.00  0.00           N  
ATOM   3336  CA  ILE B 111      69.310  28.364  70.234  1.00  0.00           C  
ATOM   3337  C   ILE B 111      70.793  27.973  70.350  1.00  0.00           C  
ATOM   3338  O   ILE B 111      71.275  27.775  71.465  1.00  0.00           O  
ATOM   3339  CB  ILE B 111      69.128  29.914  70.391  1.00  0.00           C  
ATOM   3340  CG1 ILE B 111      67.739  30.357  69.881  1.00  0.00           C  
ATOM   3341  CG2 ILE B 111      70.211  30.808  69.745  1.00  0.00           C  
ATOM   3342  CD1 ILE B 111      67.195  31.618  70.556  1.00  0.00           C  
ATOM   3343  H   ILE B 111      68.924  27.662  72.186  1.00  0.00           H  
ATOM   3344  HA  ILE B 111      68.977  28.060  69.244  1.00  0.00           H  
ATOM   3345  HB  ILE B 111      69.156  30.126  71.460  1.00  0.00           H  
ATOM   3346 HG12 ILE B 111      67.773  30.504  68.802  1.00  0.00           H  
ATOM   3347 HG13 ILE B 111      67.009  29.569  70.050  1.00  0.00           H  
ATOM   3348 HG21 ILE B 111      69.960  31.862  69.826  1.00  0.00           H  
ATOM   3349 HG22 ILE B 111      71.184  30.682  70.220  1.00  0.00           H  
ATOM   3350 HG23 ILE B 111      70.327  30.593  68.683  1.00  0.00           H  
ATOM   3351 HD11 ILE B 111      66.300  31.960  70.038  1.00  0.00           H  
ATOM   3352 HD12 ILE B 111      66.925  31.421  71.593  1.00  0.00           H  
ATOM   3353 HD13 ILE B 111      67.910  32.440  70.549  1.00  0.00           H  
ATOM   3354  N   ILE B 112      71.488  27.894  69.211  1.00  0.00           N  
ATOM   3355  CA  ILE B 112      72.946  27.797  69.125  1.00  0.00           C  
ATOM   3356  C   ILE B 112      73.469  29.110  68.520  1.00  0.00           C  
ATOM   3357  O   ILE B 112      72.799  29.698  67.668  1.00  0.00           O  
ATOM   3358  CB  ILE B 112      73.402  26.611  68.215  1.00  0.00           C  
ATOM   3359  CG1 ILE B 112      72.949  25.246  68.767  1.00  0.00           C  
ATOM   3360  CG2 ILE B 112      74.920  26.548  67.914  1.00  0.00           C  
ATOM   3361  CD1 ILE B 112      73.284  24.972  70.238  1.00  0.00           C  
ATOM   3362  H   ILE B 112      71.024  28.147  68.341  1.00  0.00           H  
ATOM   3363  HA  ILE B 112      73.378  27.684  70.118  1.00  0.00           H  
ATOM   3364  HB  ILE B 112      72.909  26.735  67.248  1.00  0.00           H  
ATOM   3365 HG12 ILE B 112      71.873  25.148  68.626  1.00  0.00           H  
ATOM   3366 HG13 ILE B 112      73.405  24.462  68.169  1.00  0.00           H  
ATOM   3367 HG21 ILE B 112      75.167  25.662  67.329  1.00  0.00           H  
ATOM   3368 HG22 ILE B 112      75.264  27.401  67.329  1.00  0.00           H  
ATOM   3369 HG23 ILE B 112      75.511  26.509  68.829  1.00  0.00           H  
ATOM   3370 HD11 ILE B 112      73.259  23.902  70.448  1.00  0.00           H  
ATOM   3371 HD12 ILE B 112      74.274  25.340  70.505  1.00  0.00           H  
ATOM   3372 HD13 ILE B 112      72.559  25.448  70.892  1.00  0.00           H  
ATOM   3373  N   VAL B 113      74.657  29.529  68.961  1.00  0.00           N  
ATOM   3374  CA  VAL B 113      75.420  30.650  68.425  1.00  0.00           C  
ATOM   3375  C   VAL B 113      76.865  30.150  68.209  1.00  0.00           C  
ATOM   3376  O   VAL B 113      77.362  29.395  69.048  1.00  0.00           O  
ATOM   3377  CB  VAL B 113      75.451  31.832  69.441  1.00  0.00           C  
ATOM   3378  CG1 VAL B 113      76.314  33.024  68.989  1.00  0.00           C  
ATOM   3379  CG2 VAL B 113      74.040  32.325  69.814  1.00  0.00           C  
ATOM   3380  H   VAL B 113      75.166  28.952  69.628  1.00  0.00           H  
ATOM   3381  HA  VAL B 113      75.007  30.983  67.474  1.00  0.00           H  
ATOM   3382  HB  VAL B 113      75.900  31.473  70.364  1.00  0.00           H  
ATOM   3383 HG11 VAL B 113      76.234  33.852  69.692  1.00  0.00           H  
ATOM   3384 HG12 VAL B 113      77.372  32.770  68.929  1.00  0.00           H  
ATOM   3385 HG13 VAL B 113      76.000  33.375  68.006  1.00  0.00           H  
ATOM   3386 HG21 VAL B 113      74.080  33.203  70.458  1.00  0.00           H  
ATOM   3387 HG22 VAL B 113      73.463  32.593  68.931  1.00  0.00           H  
ATOM   3388 HG23 VAL B 113      73.480  31.561  70.353  1.00  0.00           H  
ATOM   3389  N   ALA B 114      77.530  30.585  67.130  1.00  0.00           N  
ATOM   3390  CA  ALA B 114      78.944  30.303  66.887  1.00  0.00           C  
ATOM   3391  C   ALA B 114      79.623  31.456  66.134  1.00  0.00           C  
ATOM   3392  O   ALA B 114      78.961  32.162  65.370  1.00  0.00           O  
ATOM   3393  CB  ALA B 114      79.101  28.971  66.137  1.00  0.00           C  
ATOM   3394  H   ALA B 114      77.088  31.228  66.472  1.00  0.00           H  
ATOM   3395  HA  ALA B 114      79.428  30.229  67.858  1.00  0.00           H  
ATOM   3396  HB1 ALA B 114      80.155  28.722  66.007  1.00  0.00           H  
ATOM   3397  HB2 ALA B 114      78.642  28.150  66.688  1.00  0.00           H  
ATOM   3398  HB3 ALA B 114      78.651  29.017  65.145  1.00  0.00           H  
ATOM   3399  N   VAL B 115      80.931  31.622  66.360  1.00  0.00           N  
ATOM   3400  CA  VAL B 115      81.754  32.693  65.794  1.00  0.00           C  
ATOM   3401  C   VAL B 115      83.210  32.221  65.559  1.00  0.00           C  
ATOM   3402  O   VAL B 115      83.634  31.250  66.195  1.00  0.00           O  
ATOM   3403  CB  VAL B 115      81.810  33.927  66.746  1.00  0.00           C  
ATOM   3404  CG1 VAL B 115      80.449  34.620  66.940  1.00  0.00           C  
ATOM   3405  CG2 VAL B 115      82.462  33.648  68.119  1.00  0.00           C  
ATOM   3406  H   VAL B 115      81.422  30.983  66.979  1.00  0.00           H  
ATOM   3407  HA  VAL B 115      81.335  32.984  64.833  1.00  0.00           H  
ATOM   3408  HB  VAL B 115      82.431  34.660  66.231  1.00  0.00           H  
ATOM   3409 HG11 VAL B 115      80.556  35.554  67.492  1.00  0.00           H  
ATOM   3410 HG12 VAL B 115      79.992  34.862  65.984  1.00  0.00           H  
ATOM   3411 HG13 VAL B 115      79.749  33.992  67.491  1.00  0.00           H  
ATOM   3412 HG21 VAL B 115      82.485  34.543  68.737  1.00  0.00           H  
ATOM   3413 HG22 VAL B 115      81.906  32.882  68.659  1.00  0.00           H  
ATOM   3414 HG23 VAL B 115      83.493  33.308  68.033  1.00  0.00           H  
ATOM   3415  N   ASP B 116      83.952  32.944  64.702  1.00  0.00           N  
ATOM   3416  CA  ASP B 116      85.414  32.847  64.539  1.00  0.00           C  
ATOM   3417  C   ASP B 116      86.130  33.788  65.555  1.00  0.00           C  
ATOM   3418  O   ASP B 116      85.522  34.200  66.545  1.00  0.00           O  
ATOM   3419  CB  ASP B 116      85.873  33.088  63.069  1.00  0.00           C  
ATOM   3420  CG  ASP B 116      86.025  34.541  62.626  1.00  0.00           C  
ATOM   3421  OD1 ASP B 116      85.023  35.268  62.457  1.00  0.00           O  
ATOM   3422  OD2 ASP B 116      87.182  35.004  62.540  1.00  0.00           O1-
ATOM   3423  H   ASP B 116      83.508  33.696  64.183  1.00  0.00           H  
ATOM   3424  HA  ASP B 116      85.721  31.834  64.800  1.00  0.00           H  
ATOM   3425  HB2 ASP B 116      86.823  32.581  62.901  1.00  0.00           H  
ATOM   3426  HB3 ASP B 116      85.193  32.602  62.370  1.00  0.00           H  
ATOM   3427  N   SER B 117      87.409  34.118  65.312  1.00  0.00           N  
ATOM   3428  CA  SER B 117      88.257  34.903  66.208  1.00  0.00           C  
ATOM   3429  C   SER B 117      89.254  35.834  65.472  1.00  0.00           C  
ATOM   3430  O   SER B 117      90.020  36.524  66.149  1.00  0.00           O  
ATOM   3431  CB  SER B 117      88.881  33.904  67.219  1.00  0.00           C  
ATOM   3432  OG  SER B 117      89.815  34.379  68.168  1.00  0.00           O  
ATOM   3433  H   SER B 117      87.859  33.783  64.464  1.00  0.00           H  
ATOM   3434  HA  SER B 117      87.613  35.589  66.752  1.00  0.00           H  
ATOM   3435  HB2 SER B 117      88.078  33.452  67.800  1.00  0.00           H  
ATOM   3436  HB3 SER B 117      89.370  33.110  66.661  1.00  0.00           H  
ATOM   3437  HG  SER B 117      90.667  34.499  67.715  1.00  0.00           H  
ATOM   3438  N   ARG B 118      89.238  35.913  64.129  1.00  0.00           N  
ATOM   3439  CA  ARG B 118      90.170  36.751  63.364  1.00  0.00           C  
ATOM   3440  C   ARG B 118      89.588  38.150  63.128  1.00  0.00           C  
ATOM   3441  O   ARG B 118      88.518  38.265  62.533  1.00  0.00           O  
ATOM   3442  CB  ARG B 118      90.539  36.066  62.033  1.00  0.00           C  
ATOM   3443  CG  ARG B 118      91.636  36.783  61.218  1.00  0.00           C  
ATOM   3444  CD  ARG B 118      91.993  36.065  59.907  1.00  0.00           C  
ATOM   3445  NE  ARG B 118      92.706  34.799  60.130  1.00  0.00           N  
ATOM   3446  CZ  ARG B 118      92.957  33.857  59.212  1.00  0.00           C  
ATOM   3447  NH1 ARG B 118      92.628  34.025  57.932  1.00  0.00           N  
ATOM   3448  NH2 ARG B 118      93.552  32.735  59.608  1.00  0.00           N1+
ATOM   3449  H   ARG B 118      88.507  35.443  63.578  1.00  0.00           H  
ATOM   3450  HA  ARG B 118      91.095  36.868  63.916  1.00  0.00           H  
ATOM   3451  HB2 ARG B 118      90.876  35.053  62.242  1.00  0.00           H  
ATOM   3452  HB3 ARG B 118      89.641  35.983  61.421  1.00  0.00           H  
ATOM   3453  HG2 ARG B 118      91.404  37.828  61.010  1.00  0.00           H  
ATOM   3454  HG3 ARG B 118      92.522  36.796  61.852  1.00  0.00           H  
ATOM   3455  HD2 ARG B 118      91.058  35.751  59.445  1.00  0.00           H  
ATOM   3456  HD3 ARG B 118      92.474  36.719  59.181  1.00  0.00           H  
ATOM   3457  HE  ARG B 118      93.093  34.642  61.061  1.00  0.00           H  
ATOM   3458 HH11 ARG B 118      92.206  34.890  57.594  1.00  0.00           H  
ATOM   3459 HH12 ARG B 118      92.765  33.299  57.248  1.00  0.00           H  
ATOM   3460 HH21 ARG B 118      93.879  32.662  60.569  1.00  0.00           H  
ATOM   3461 HH22 ARG B 118      93.791  31.983  58.980  1.00  0.00           H  
ATOM   3462  N   ALA B 119      90.321  39.189  63.530  1.00  0.00           N  
ATOM   3463  CA  ALA B 119      90.104  40.560  63.083  1.00  0.00           C  
ATOM   3464  C   ALA B 119      91.135  40.841  61.987  1.00  0.00           C  
ATOM   3465  O   ALA B 119      92.313  40.531  62.179  1.00  0.00           O  
ATOM   3466  CB  ALA B 119      90.292  41.523  64.264  1.00  0.00           C  
ATOM   3467  H   ALA B 119      91.240  39.009  63.937  1.00  0.00           H  
ATOM   3468  HA  ALA B 119      89.098  40.695  62.681  1.00  0.00           H  
ATOM   3469  HB1 ALA B 119      90.255  42.562  63.934  1.00  0.00           H  
ATOM   3470  HB2 ALA B 119      89.497  41.391  64.995  1.00  0.00           H  
ATOM   3471  HB3 ALA B 119      91.247  41.368  64.766  1.00  0.00           H  
ATOM   3472  N   SER B 120      90.701  41.414  60.865  1.00  0.00           N  
ATOM   3473  CA  SER B 120      91.565  41.696  59.727  1.00  0.00           C  
ATOM   3474  C   SER B 120      91.160  43.060  59.162  1.00  0.00           C  
ATOM   3475  O   SER B 120      89.972  43.297  58.938  1.00  0.00           O  
ATOM   3476  CB  SER B 120      91.456  40.531  58.710  1.00  0.00           C  
ATOM   3477  OG  SER B 120      92.533  40.480  57.792  1.00  0.00           O  
ATOM   3478  H   SER B 120      89.739  41.708  60.762  1.00  0.00           H  
ATOM   3479  HA  SER B 120      92.595  41.774  60.069  1.00  0.00           H  
ATOM   3480  HB2 SER B 120      91.442  39.576  59.235  1.00  0.00           H  
ATOM   3481  HB3 SER B 120      90.519  40.598  58.157  1.00  0.00           H  
ATOM   3482  HG  SER B 120      92.316  41.006  56.999  1.00  0.00           H  
ATOM   3483  N   THR B 121      92.151  43.928  58.960  1.00  0.00           N  
ATOM   3484  CA  THR B 121      92.014  45.241  58.346  1.00  0.00           C  
ATOM   3485  C   THR B 121      92.309  45.060  56.844  1.00  0.00           C  
ATOM   3486  O   THR B 121      93.425  45.313  56.382  1.00  0.00           O  
ATOM   3487  CB  THR B 121      93.009  46.250  58.990  1.00  0.00           C  
ATOM   3488  CG2 THR B 121      92.881  47.695  58.474  1.00  0.00           C  
ATOM   3489  OG1 THR B 121      92.806  46.283  60.396  1.00  0.00           O  
ATOM   3490  H   THR B 121      93.112  43.621  59.107  1.00  0.00           H  
ATOM   3491  HA  THR B 121      90.996  45.620  58.463  1.00  0.00           H  
ATOM   3492  HB  THR B 121      94.035  45.911  58.824  1.00  0.00           H  
ATOM   3493  HG1 THR B 121      93.427  46.921  60.775  1.00  0.00           H  
ATOM   3494 HG21 THR B 121      93.573  48.364  58.987  1.00  0.00           H  
ATOM   3495 HG22 THR B 121      93.107  47.766  57.410  1.00  0.00           H  
ATOM   3496 HG23 THR B 121      91.873  48.082  58.621  1.00  0.00           H  
ATOM   3497  N   GLY B 122      91.328  44.502  56.121  1.00  0.00           N  
ATOM   3498  CA  GLY B 122      91.497  44.023  54.753  1.00  0.00           C  
ATOM   3499  C   GLY B 122      92.490  42.854  54.760  1.00  0.00           C  
ATOM   3500  O   GLY B 122      92.234  41.816  55.373  1.00  0.00           O  
ATOM   3501  H   GLY B 122      90.431  44.303  56.557  1.00  0.00           H  
ATOM   3502  HA2 GLY B 122      90.541  43.683  54.356  1.00  0.00           H  
ATOM   3503  HA3 GLY B 122      91.838  44.835  54.108  1.00  0.00           H  
ATOM   3504  N   GLN B 123      93.622  43.055  54.080  1.00  0.00           N  
ATOM   3505  CA  GLN B 123      94.708  42.101  53.874  1.00  0.00           C  
ATOM   3506  C   GLN B 123      95.482  41.722  55.158  1.00  0.00           C  
ATOM   3507  O   GLN B 123      95.970  40.595  55.243  1.00  0.00           O  
ATOM   3508  CB  GLN B 123      95.622  42.708  52.783  1.00  0.00           C  
ATOM   3509  CG  GLN B 123      96.838  41.866  52.341  1.00  0.00           C  
ATOM   3510  CD  GLN B 123      97.632  42.525  51.207  1.00  0.00           C  
ATOM   3511  NE2 GLN B 123      98.730  41.909  50.793  1.00  0.00           N  
ATOM   3512  OE1 GLN B 123      97.272  43.583  50.695  1.00  0.00           O  
ATOM   3513  H   GLN B 123      93.756  43.959  53.649  1.00  0.00           H  
ATOM   3514  HA  GLN B 123      94.267  41.182  53.480  1.00  0.00           H  
ATOM   3515  HB2 GLN B 123      95.008  42.902  51.901  1.00  0.00           H  
ATOM   3516  HB3 GLN B 123      95.979  43.683  53.120  1.00  0.00           H  
ATOM   3517  HG2 GLN B 123      97.516  41.706  53.181  1.00  0.00           H  
ATOM   3518  HG3 GLN B 123      96.504  40.883  52.009  1.00  0.00           H  
ATOM   3519 HE21 GLN B 123      99.028  41.038  51.210  1.00  0.00           H  
ATOM   3520 HE22 GLN B 123      99.292  42.298  50.048  1.00  0.00           H  
ATOM   3521  N   TYR B 124      95.619  42.656  56.111  1.00  0.00           N  
ATOM   3522  CA  TYR B 124      96.460  42.476  57.299  1.00  0.00           C  
ATOM   3523  C   TYR B 124      95.622  42.030  58.509  1.00  0.00           C  
ATOM   3524  O   TYR B 124      94.681  42.735  58.879  1.00  0.00           O  
ATOM   3525  CB  TYR B 124      97.226  43.785  57.594  1.00  0.00           C  
ATOM   3526  CG  TYR B 124      98.225  43.675  58.737  1.00  0.00           C  
ATOM   3527  CD1 TYR B 124      99.477  43.063  58.518  1.00  0.00           C  
ATOM   3528  CD2 TYR B 124      97.892  44.138  60.028  1.00  0.00           C  
ATOM   3529  CE1 TYR B 124     100.381  42.897  59.585  1.00  0.00           C  
ATOM   3530  CE2 TYR B 124      98.794  43.967  61.096  1.00  0.00           C  
ATOM   3531  CZ  TYR B 124     100.037  43.340  60.877  1.00  0.00           C  
ATOM   3532  OH  TYR B 124     100.909  43.153  61.909  1.00  0.00           O  
ATOM   3533  H   TYR B 124      95.126  43.535  56.026  1.00  0.00           H  
ATOM   3534  HA  TYR B 124      97.213  41.709  57.101  1.00  0.00           H  
ATOM   3535  HB2 TYR B 124      97.774  44.095  56.703  1.00  0.00           H  
ATOM   3536  HB3 TYR B 124      96.523  44.593  57.807  1.00  0.00           H  
ATOM   3537  HD1 TYR B 124      99.746  42.703  57.534  1.00  0.00           H  
ATOM   3538  HD2 TYR B 124      96.931  44.599  60.212  1.00  0.00           H  
ATOM   3539  HE1 TYR B 124     101.334  42.417  59.409  1.00  0.00           H  
ATOM   3540  HE2 TYR B 124      98.514  44.309  62.082  1.00  0.00           H  
ATOM   3541  HH  TYR B 124     100.567  43.477  62.755  1.00  0.00           H  
ATOM   3542  N   ILE B 125      96.004  40.902  59.128  1.00  0.00           N  
ATOM   3543  CA  ILE B 125      95.397  40.369  60.349  1.00  0.00           C  
ATOM   3544  C   ILE B 125      95.781  41.250  61.558  1.00  0.00           C  
ATOM   3545  O   ILE B 125      96.964  41.360  61.886  1.00  0.00           O  
ATOM   3546  CB  ILE B 125      95.823  38.891  60.619  1.00  0.00           C  
ATOM   3547  CG1 ILE B 125      95.389  37.983  59.444  1.00  0.00           C  
ATOM   3548  CG2 ILE B 125      95.279  38.331  61.957  1.00  0.00           C  
ATOM   3549  CD1 ILE B 125      95.883  36.531  59.544  1.00  0.00           C  
ATOM   3550  H   ILE B 125      96.812  40.404  58.788  1.00  0.00           H  
ATOM   3551  HA  ILE B 125      94.314  40.380  60.222  1.00  0.00           H  
ATOM   3552  HB  ILE B 125      96.913  38.859  60.674  1.00  0.00           H  
ATOM   3553 HG12 ILE B 125      94.303  37.992  59.372  1.00  0.00           H  
ATOM   3554 HG13 ILE B 125      95.742  38.388  58.496  1.00  0.00           H  
ATOM   3555 HG21 ILE B 125      95.543  37.284  62.101  1.00  0.00           H  
ATOM   3556 HG22 ILE B 125      95.680  38.859  62.822  1.00  0.00           H  
ATOM   3557 HG23 ILE B 125      94.193  38.409  62.002  1.00  0.00           H  
ATOM   3558 HD11 ILE B 125      95.872  36.049  58.566  1.00  0.00           H  
ATOM   3559 HD12 ILE B 125      96.903  36.479  59.926  1.00  0.00           H  
ATOM   3560 HD13 ILE B 125      95.249  35.938  60.202  1.00  0.00           H  
ATOM   3561  N   ALA B 126      94.775  41.861  62.191  1.00  0.00           N  
ATOM   3562  CA  ALA B 126      94.929  42.760  63.331  1.00  0.00           C  
ATOM   3563  C   ALA B 126      95.048  41.993  64.659  1.00  0.00           C  
ATOM   3564  O   ALA B 126      95.790  42.423  65.542  1.00  0.00           O  
ATOM   3565  CB  ALA B 126      93.733  43.723  63.368  1.00  0.00           C  
ATOM   3566  H   ALA B 126      93.823  41.604  61.947  1.00  0.00           H  
ATOM   3567  HA  ALA B 126      95.838  43.351  63.198  1.00  0.00           H  
ATOM   3568  HB1 ALA B 126      93.828  44.433  64.190  1.00  0.00           H  
ATOM   3569  HB2 ALA B 126      93.664  44.300  62.445  1.00  0.00           H  
ATOM   3570  HB3 ALA B 126      92.790  43.192  63.500  1.00  0.00           H  
ATOM   3571  N   SER B 127      94.326  40.874  64.777  1.00  0.00           N  
ATOM   3572  CA  SER B 127      94.325  39.978  65.928  1.00  0.00           C  
ATOM   3573  C   SER B 127      93.666  38.664  65.485  1.00  0.00           C  
ATOM   3574  O   SER B 127      92.889  38.663  64.526  1.00  0.00           O  
ATOM   3575  CB  SER B 127      93.598  40.634  67.132  1.00  0.00           C  
ATOM   3576  OG  SER B 127      93.565  39.797  68.282  1.00  0.00           O  
ATOM   3577  H   SER B 127      93.746  40.556  64.007  1.00  0.00           H  
ATOM   3578  HA  SER B 127      95.361  39.766  66.199  1.00  0.00           H  
ATOM   3579  HB2 SER B 127      94.087  41.568  67.412  1.00  0.00           H  
ATOM   3580  HB3 SER B 127      92.575  40.893  66.856  1.00  0.00           H  
ATOM   3581  HG  SER B 127      93.226  40.326  69.018  1.00  0.00           H  
ATOM   3582  N   GLN B 128      93.979  37.572  66.187  1.00  0.00           N  
ATOM   3583  CA  GLN B 128      93.418  36.248  65.934  1.00  0.00           C  
ATOM   3584  C   GLN B 128      92.846  35.613  67.220  1.00  0.00           C  
ATOM   3585  O   GLN B 128      92.467  34.440  67.205  1.00  0.00           O  
ATOM   3586  CB  GLN B 128      94.457  35.409  65.155  1.00  0.00           C  
ATOM   3587  CG  GLN B 128      93.905  34.092  64.577  1.00  0.00           C  
ATOM   3588  CD  GLN B 128      94.652  33.627  63.333  1.00  0.00           C  
ATOM   3589  NE2 GLN B 128      95.946  33.364  63.447  1.00  0.00           N  
ATOM   3590  OE1 GLN B 128      94.059  33.510  62.263  1.00  0.00           O  
ATOM   3591  H   GLN B 128      94.605  37.655  66.978  1.00  0.00           H  
ATOM   3592  HA  GLN B 128      92.549  36.342  65.294  1.00  0.00           H  
ATOM   3593  HB2 GLN B 128      94.819  36.020  64.326  1.00  0.00           H  
ATOM   3594  HB3 GLN B 128      95.328  35.207  65.780  1.00  0.00           H  
ATOM   3595  HG2 GLN B 128      93.924  33.303  65.329  1.00  0.00           H  
ATOM   3596  HG3 GLN B 128      92.862  34.234  64.290  1.00  0.00           H  
ATOM   3597 HE21 GLN B 128      96.424  33.462  64.330  1.00  0.00           H  
ATOM   3598 HE22 GLN B 128      96.480  33.060  62.646  1.00  0.00           H  
ATOM   3599  N   THR B 129      92.725  36.407  68.291  1.00  0.00           N  
ATOM   3600  CA  THR B 129      92.300  35.964  69.622  1.00  0.00           C  
ATOM   3601  C   THR B 129      91.044  36.734  70.123  1.00  0.00           C  
ATOM   3602  O   THR B 129      90.777  36.780  71.323  1.00  0.00           O  
ATOM   3603  CB  THR B 129      93.474  36.098  70.646  1.00  0.00           C  
ATOM   3604  CG2 THR B 129      93.367  35.164  71.867  1.00  0.00           C  
ATOM   3605  OG1 THR B 129      94.720  35.782  70.029  1.00  0.00           O  
ATOM   3606  H   THR B 129      93.009  37.376  68.226  1.00  0.00           H  
ATOM   3607  HA  THR B 129      92.007  34.914  69.596  1.00  0.00           H  
ATOM   3608  HB  THR B 129      93.535  37.130  71.000  1.00  0.00           H  
ATOM   3609  HG1 THR B 129      95.415  35.867  70.697  1.00  0.00           H  
ATOM   3610 HG21 THR B 129      94.229  35.269  72.527  1.00  0.00           H  
ATOM   3611 HG22 THR B 129      92.487  35.374  72.473  1.00  0.00           H  
ATOM   3612 HG23 THR B 129      93.308  34.118  71.564  1.00  0.00           H  
ATOM   3613  N   VAL B 130      90.287  37.354  69.205  1.00  0.00           N  
ATOM   3614  CA  VAL B 130      89.100  38.150  69.520  1.00  0.00           C  
ATOM   3615  C   VAL B 130      87.897  37.240  69.856  1.00  0.00           C  
ATOM   3616  O   VAL B 130      87.490  36.438  69.019  1.00  0.00           O  
ATOM   3617  CB  VAL B 130      88.713  39.069  68.321  1.00  0.00           C  
ATOM   3618  CG1 VAL B 130      87.465  39.947  68.569  1.00  0.00           C  
ATOM   3619  CG2 VAL B 130      89.895  39.963  67.902  1.00  0.00           C  
ATOM   3620  H   VAL B 130      90.462  37.186  68.221  1.00  0.00           H  
ATOM   3621  HA  VAL B 130      89.322  38.783  70.382  1.00  0.00           H  
ATOM   3622  HB  VAL B 130      88.478  38.434  67.464  1.00  0.00           H  
ATOM   3623 HG11 VAL B 130      87.268  40.602  67.720  1.00  0.00           H  
ATOM   3624 HG12 VAL B 130      86.563  39.353  68.717  1.00  0.00           H  
ATOM   3625 HG13 VAL B 130      87.594  40.578  69.449  1.00  0.00           H  
ATOM   3626 HG21 VAL B 130      89.602  40.670  67.129  1.00  0.00           H  
ATOM   3627 HG22 VAL B 130      90.278  40.539  68.745  1.00  0.00           H  
ATOM   3628 HG23 VAL B 130      90.718  39.372  67.497  1.00  0.00           H  
ATOM   3629  N   LEU B 131      87.311  37.397  71.050  1.00  0.00           N  
ATOM   3630  CA  LEU B 131      86.041  36.756  71.396  1.00  0.00           C  
ATOM   3631  C   LEU B 131      84.899  37.580  70.769  1.00  0.00           C  
ATOM   3632  O   LEU B 131      84.658  38.708  71.202  1.00  0.00           O  
ATOM   3633  CB  LEU B 131      85.915  36.631  72.932  1.00  0.00           C  
ATOM   3634  CG  LEU B 131      84.689  35.814  73.405  1.00  0.00           C  
ATOM   3635  CD1 LEU B 131      84.770  34.330  72.986  1.00  0.00           C  
ATOM   3636  CD2 LEU B 131      84.449  35.987  74.918  1.00  0.00           C  
ATOM   3637  H   LEU B 131      87.662  38.086  71.697  1.00  0.00           H  
ATOM   3638  HA  LEU B 131      86.029  35.748  70.976  1.00  0.00           H  
ATOM   3639  HB2 LEU B 131      86.819  36.175  73.338  1.00  0.00           H  
ATOM   3640  HB3 LEU B 131      85.870  37.634  73.360  1.00  0.00           H  
ATOM   3641  HG  LEU B 131      83.806  36.231  72.921  1.00  0.00           H  
ATOM   3642 HD11 LEU B 131      84.502  33.649  73.794  1.00  0.00           H  
ATOM   3643 HD12 LEU B 131      84.084  34.124  72.164  1.00  0.00           H  
ATOM   3644 HD13 LEU B 131      85.770  34.048  72.653  1.00  0.00           H  
ATOM   3645 HD21 LEU B 131      83.403  36.230  75.116  1.00  0.00           H  
ATOM   3646 HD22 LEU B 131      84.687  35.087  75.484  1.00  0.00           H  
ATOM   3647 HD23 LEU B 131      85.049  36.792  75.343  1.00  0.00           H  
ATOM   3648  N   LYS B 132      84.262  37.030  69.729  1.00  0.00           N  
ATOM   3649  CA  LYS B 132      83.259  37.732  68.924  1.00  0.00           C  
ATOM   3650  C   LYS B 132      81.812  37.590  69.438  1.00  0.00           C  
ATOM   3651  O   LYS B 132      80.920  38.203  68.851  1.00  0.00           O  
ATOM   3652  CB  LYS B 132      83.393  37.299  67.452  1.00  0.00           C  
ATOM   3653  CG  LYS B 132      84.689  37.777  66.784  1.00  0.00           C  
ATOM   3654  CD  LYS B 132      84.696  37.486  65.278  1.00  0.00           C  
ATOM   3655  CE  LYS B 132      86.026  37.879  64.626  1.00  0.00           C  
ATOM   3656  NZ  LYS B 132      86.039  37.616  63.183  1.00  0.00           N1+
ATOM   3657  H   LYS B 132      84.556  36.125  69.390  1.00  0.00           H  
ATOM   3658  HA  LYS B 132      83.478  38.798  68.964  1.00  0.00           H  
ATOM   3659  HB2 LYS B 132      83.338  36.218  67.385  1.00  0.00           H  
ATOM   3660  HB3 LYS B 132      82.550  37.683  66.876  1.00  0.00           H  
ATOM   3661  HG2 LYS B 132      84.819  38.847  66.950  1.00  0.00           H  
ATOM   3662  HG3 LYS B 132      85.542  37.286  67.254  1.00  0.00           H  
ATOM   3663  HD2 LYS B 132      84.504  36.424  65.111  1.00  0.00           H  
ATOM   3664  HD3 LYS B 132      83.873  38.020  64.804  1.00  0.00           H  
ATOM   3665  HE2 LYS B 132      86.249  38.933  64.794  1.00  0.00           H  
ATOM   3666  HE3 LYS B 132      86.833  37.309  65.082  1.00  0.00           H  
ATOM   3667  HZ1 LYS B 132      86.989  37.740  62.831  1.00  0.00           H  
ATOM   3668  HZ2 LYS B 132      85.764  36.645  62.963  1.00  0.00           H  
ATOM   3669  HZ3 LYS B 132      85.449  38.253  62.656  1.00  0.00           H  
ATOM   3670  N   VAL B 133      81.594  36.827  70.515  1.00  0.00           N  
ATOM   3671  CA  VAL B 133      80.343  36.835  71.274  1.00  0.00           C  
ATOM   3672  C   VAL B 133      80.567  37.696  72.533  1.00  0.00           C  
ATOM   3673  O   VAL B 133      81.661  37.691  73.101  1.00  0.00           O  
ATOM   3674  CB  VAL B 133      79.897  35.408  71.706  1.00  0.00           C  
ATOM   3675  CG1 VAL B 133      78.601  35.379  72.547  1.00  0.00           C  
ATOM   3676  CG2 VAL B 133      79.718  34.481  70.494  1.00  0.00           C  
ATOM   3677  H   VAL B 133      82.386  36.423  70.992  1.00  0.00           H  
ATOM   3678  HA  VAL B 133      79.539  37.273  70.683  1.00  0.00           H  
ATOM   3679  HB  VAL B 133      80.685  34.979  72.326  1.00  0.00           H  
ATOM   3680 HG11 VAL B 133      78.262  34.358  72.724  1.00  0.00           H  
ATOM   3681 HG12 VAL B 133      78.745  35.827  73.530  1.00  0.00           H  
ATOM   3682 HG13 VAL B 133      77.791  35.910  72.047  1.00  0.00           H  
ATOM   3683 HG21 VAL B 133      79.298  33.516  70.776  1.00  0.00           H  
ATOM   3684 HG22 VAL B 133      79.063  34.919  69.743  1.00  0.00           H  
ATOM   3685 HG23 VAL B 133      80.674  34.283  70.024  1.00  0.00           H  
ATOM   3686  N   LEU B 134      79.533  38.434  72.932  1.00  0.00           N  
ATOM   3687  CA  LEU B 134      79.489  39.265  74.121  1.00  0.00           C  
ATOM   3688  C   LEU B 134      78.288  38.767  74.937  1.00  0.00           C  
ATOM   3689  O   LEU B 134      77.147  39.056  74.571  1.00  0.00           O  
ATOM   3690  CB  LEU B 134      79.380  40.747  73.661  1.00  0.00           C  
ATOM   3691  CG  LEU B 134      79.652  41.830  74.737  1.00  0.00           C  
ATOM   3692  CD1 LEU B 134      79.963  43.196  74.081  1.00  0.00           C  
ATOM   3693  CD2 LEU B 134      78.519  41.956  75.777  1.00  0.00           C  
ATOM   3694  H   LEU B 134      78.656  38.384  72.408  1.00  0.00           H  
ATOM   3695  HA  LEU B 134      80.398  39.144  74.715  1.00  0.00           H  
ATOM   3696  HB2 LEU B 134      80.128  40.881  72.877  1.00  0.00           H  
ATOM   3697  HB3 LEU B 134      78.421  40.932  73.175  1.00  0.00           H  
ATOM   3698  HG  LEU B 134      80.555  41.533  75.274  1.00  0.00           H  
ATOM   3699 HD11 LEU B 134      79.247  43.974  74.350  1.00  0.00           H  
ATOM   3700 HD12 LEU B 134      80.949  43.555  74.379  1.00  0.00           H  
ATOM   3701 HD13 LEU B 134      79.960  43.145  72.991  1.00  0.00           H  
ATOM   3702 HD21 LEU B 134      78.326  42.986  76.075  1.00  0.00           H  
ATOM   3703 HD22 LEU B 134      77.578  41.557  75.401  1.00  0.00           H  
ATOM   3704 HD23 LEU B 134      78.767  41.409  76.686  1.00  0.00           H  
ATOM   3705  N   GLU B 135      78.547  38.004  76.009  1.00  0.00           N  
ATOM   3706  CA  GLU B 135      77.556  37.673  77.031  1.00  0.00           C  
ATOM   3707  C   GLU B 135      77.079  38.950  77.762  1.00  0.00           C  
ATOM   3708  O   GLU B 135      77.812  39.500  78.586  1.00  0.00           O  
ATOM   3709  CB  GLU B 135      78.068  36.564  77.990  1.00  0.00           C  
ATOM   3710  CG  GLU B 135      79.550  36.612  78.458  1.00  0.00           C  
ATOM   3711  CD  GLU B 135      80.469  35.621  77.738  1.00  0.00           C  
ATOM   3712  OE1 GLU B 135      81.340  35.004  78.391  1.00  0.00           O  
ATOM   3713  OE2 GLU B 135      80.336  35.460  76.511  1.00  0.00           O1-
ATOM   3714  H   GLU B 135      79.477  37.637  76.174  1.00  0.00           H  
ATOM   3715  HA  GLU B 135      76.682  37.262  76.523  1.00  0.00           H  
ATOM   3716  HB2 GLU B 135      77.439  36.575  78.881  1.00  0.00           H  
ATOM   3717  HB3 GLU B 135      77.858  35.595  77.534  1.00  0.00           H  
ATOM   3718  HG2 GLU B 135      79.957  37.619  78.366  1.00  0.00           H  
ATOM   3719  HG3 GLU B 135      79.587  36.375  79.521  1.00  0.00           H  
ATOM   3720  N   ILE B 136      75.882  39.426  77.398  1.00  0.00           N  
ATOM   3721  CA  ILE B 136      75.255  40.647  77.907  1.00  0.00           C  
ATOM   3722  C   ILE B 136      74.786  40.471  79.366  1.00  0.00           C  
ATOM   3723  O   ILE B 136      74.986  41.356  80.198  1.00  0.00           O  
ATOM   3724  CB  ILE B 136      74.053  41.065  76.994  1.00  0.00           C  
ATOM   3725  CG1 ILE B 136      74.563  41.633  75.648  1.00  0.00           C  
ATOM   3726  CG2 ILE B 136      73.020  42.021  77.636  1.00  0.00           C  
ATOM   3727  CD1 ILE B 136      73.487  41.757  74.558  1.00  0.00           C  
ATOM   3728  H   ILE B 136      75.325  38.884  76.747  1.00  0.00           H  
ATOM   3729  HA  ILE B 136      76.001  41.444  77.892  1.00  0.00           H  
ATOM   3730  HB  ILE B 136      73.512  40.152  76.758  1.00  0.00           H  
ATOM   3731 HG12 ILE B 136      75.025  42.607  75.812  1.00  0.00           H  
ATOM   3732 HG13 ILE B 136      75.352  40.992  75.255  1.00  0.00           H  
ATOM   3733 HG21 ILE B 136      72.277  42.370  76.921  1.00  0.00           H  
ATOM   3734 HG22 ILE B 136      72.460  41.535  78.435  1.00  0.00           H  
ATOM   3735 HG23 ILE B 136      73.515  42.889  78.063  1.00  0.00           H  
ATOM   3736 HD11 ILE B 136      73.945  41.854  73.574  1.00  0.00           H  
ATOM   3737 HD12 ILE B 136      72.838  40.882  74.528  1.00  0.00           H  
ATOM   3738 HD13 ILE B 136      72.862  42.637  74.711  1.00  0.00           H  
ATOM   3739  N   ASN B 137      74.197  39.308  79.639  1.00  0.00           N  
ATOM   3740  CA  ASN B 137      73.775  38.824  80.949  1.00  0.00           C  
ATOM   3741  C   ASN B 137      73.802  37.290  80.880  1.00  0.00           C  
ATOM   3742  O   ASN B 137      74.477  36.746  80.004  1.00  0.00           O  
ATOM   3743  CB  ASN B 137      72.448  39.479  81.436  1.00  0.00           C  
ATOM   3744  CG  ASN B 137      71.206  39.234  80.570  1.00  0.00           C  
ATOM   3745  ND2 ASN B 137      70.440  40.278  80.274  1.00  0.00           N  
ATOM   3746  OD1 ASN B 137      70.911  38.109  80.180  1.00  0.00           O  
ATOM   3747  H   ASN B 137      74.166  38.601  78.911  1.00  0.00           H  
ATOM   3748  HA  ASN B 137      74.554  39.097  81.663  1.00  0.00           H  
ATOM   3749  HB2 ASN B 137      72.218  39.128  82.442  1.00  0.00           H  
ATOM   3750  HB3 ASN B 137      72.605  40.553  81.536  1.00  0.00           H  
ATOM   3751 HD21 ASN B 137      70.661  41.201  80.615  1.00  0.00           H  
ATOM   3752 HD22 ASN B 137      69.618  40.152  79.705  1.00  0.00           H  
ATOM   3753  N   ASP B 138      73.117  36.603  81.794  1.00  0.00           N  
ATOM   3754  CA  ASP B 138      73.041  35.143  81.868  1.00  0.00           C  
ATOM   3755  C   ASP B 138      72.123  34.520  80.793  1.00  0.00           C  
ATOM   3756  O   ASP B 138      72.241  33.319  80.551  1.00  0.00           O  
ATOM   3757  CB  ASP B 138      72.682  34.599  83.284  1.00  0.00           C  
ATOM   3758  CG  ASP B 138      71.596  35.329  84.080  1.00  0.00           C  
ATOM   3759  OD1 ASP B 138      71.243  36.486  83.760  1.00  0.00           O  
ATOM   3760  OD2 ASP B 138      71.124  34.743  85.076  1.00  0.00           O1-
ATOM   3761  H   ASP B 138      72.502  37.062  82.468  1.00  0.00           H  
ATOM   3762  HA  ASP B 138      74.041  34.765  81.652  1.00  0.00           H  
ATOM   3763  HB2 ASP B 138      72.377  33.555  83.196  1.00  0.00           H  
ATOM   3764  HB3 ASP B 138      73.590  34.607  83.888  1.00  0.00           H  
ATOM   3765  N   TYR B 139      71.243  35.309  80.160  1.00  0.00           N  
ATOM   3766  CA  TYR B 139      70.254  34.842  79.182  1.00  0.00           C  
ATOM   3767  C   TYR B 139      70.405  35.494  77.795  1.00  0.00           C  
ATOM   3768  O   TYR B 139      69.778  34.990  76.865  1.00  0.00           O  
ATOM   3769  CB  TYR B 139      68.824  35.065  79.734  1.00  0.00           C  
ATOM   3770  CG  TYR B 139      68.359  34.044  80.762  1.00  0.00           C  
ATOM   3771  CD1 TYR B 139      67.388  33.074  80.431  1.00  0.00           C  
ATOM   3772  CD2 TYR B 139      68.893  34.062  82.062  1.00  0.00           C  
ATOM   3773  CE1 TYR B 139      66.963  32.136  81.392  1.00  0.00           C  
ATOM   3774  CE2 TYR B 139      68.493  33.110  83.016  1.00  0.00           C  
ATOM   3775  CZ  TYR B 139      67.515  32.154  82.688  1.00  0.00           C  
ATOM   3776  OH  TYR B 139      67.098  31.257  83.627  1.00  0.00           O  
ATOM   3777  H   TYR B 139      71.199  36.298  80.396  1.00  0.00           H  
ATOM   3778  HA  TYR B 139      70.376  33.772  79.008  1.00  0.00           H  
ATOM   3779  HB2 TYR B 139      68.727  36.071  80.144  1.00  0.00           H  
ATOM   3780  HB3 TYR B 139      68.108  35.027  78.912  1.00  0.00           H  
ATOM   3781  HD1 TYR B 139      66.960  33.047  79.441  1.00  0.00           H  
ATOM   3782  HD2 TYR B 139      69.611  34.818  82.333  1.00  0.00           H  
ATOM   3783  HE1 TYR B 139      66.214  31.402  81.130  1.00  0.00           H  
ATOM   3784  HE2 TYR B 139      68.930  33.147  84.004  1.00  0.00           H  
ATOM   3785  HH  TYR B 139      67.555  31.366  84.471  1.00  0.00           H  
ATOM   3786  N   LEU B 140      71.191  36.570  77.654  1.00  0.00           N  
ATOM   3787  CA  LEU B 140      71.378  37.306  76.399  1.00  0.00           C  
ATOM   3788  C   LEU B 140      72.833  37.215  75.923  1.00  0.00           C  
ATOM   3789  O   LEU B 140      73.753  37.468  76.705  1.00  0.00           O  
ATOM   3790  CB  LEU B 140      70.990  38.791  76.604  1.00  0.00           C  
ATOM   3791  CG  LEU B 140      69.505  39.092  76.337  1.00  0.00           C  
ATOM   3792  CD1 LEU B 140      69.106  40.473  76.897  1.00  0.00           C  
ATOM   3793  CD2 LEU B 140      69.187  38.976  74.832  1.00  0.00           C  
ATOM   3794  H   LEU B 140      71.672  36.941  78.462  1.00  0.00           H  
ATOM   3795  HA  LEU B 140      70.748  36.882  75.616  1.00  0.00           H  
ATOM   3796  HB2 LEU B 140      71.277  39.100  77.609  1.00  0.00           H  
ATOM   3797  HB3 LEU B 140      71.568  39.431  75.936  1.00  0.00           H  
ATOM   3798  HG  LEU B 140      68.909  38.348  76.869  1.00  0.00           H  
ATOM   3799 HD11 LEU B 140      68.307  40.372  77.632  1.00  0.00           H  
ATOM   3800 HD12 LEU B 140      69.937  40.978  77.391  1.00  0.00           H  
ATOM   3801 HD13 LEU B 140      68.747  41.156  76.127  1.00  0.00           H  
ATOM   3802 HD21 LEU B 140      68.412  39.672  74.513  1.00  0.00           H  
ATOM   3803 HD22 LEU B 140      70.062  39.161  74.208  1.00  0.00           H  
ATOM   3804 HD23 LEU B 140      68.840  37.973  74.588  1.00  0.00           H  
ATOM   3805  N   LEU B 141      72.993  36.939  74.626  1.00  0.00           N  
ATOM   3806  CA  LEU B 141      74.250  36.982  73.890  1.00  0.00           C  
ATOM   3807  C   LEU B 141      74.097  38.001  72.749  1.00  0.00           C  
ATOM   3808  O   LEU B 141      73.144  37.905  71.971  1.00  0.00           O  
ATOM   3809  CB  LEU B 141      74.557  35.583  73.302  1.00  0.00           C  
ATOM   3810  CG  LEU B 141      74.832  34.473  74.339  1.00  0.00           C  
ATOM   3811  CD1 LEU B 141      75.025  33.115  73.643  1.00  0.00           C  
ATOM   3812  CD2 LEU B 141      76.023  34.796  75.256  1.00  0.00           C  
ATOM   3813  H   LEU B 141      72.174  36.758  74.046  1.00  0.00           H  
ATOM   3814  HA  LEU B 141      75.068  37.297  74.539  1.00  0.00           H  
ATOM   3815  HB2 LEU B 141      73.726  35.278  72.663  1.00  0.00           H  
ATOM   3816  HB3 LEU B 141      75.421  35.660  72.640  1.00  0.00           H  
ATOM   3817  HG  LEU B 141      73.945  34.377  74.968  1.00  0.00           H  
ATOM   3818 HD11 LEU B 141      74.808  32.292  74.323  1.00  0.00           H  
ATOM   3819 HD12 LEU B 141      74.367  33.002  72.782  1.00  0.00           H  
ATOM   3820 HD13 LEU B 141      76.049  32.989  73.290  1.00  0.00           H  
ATOM   3821 HD21 LEU B 141      76.647  33.924  75.444  1.00  0.00           H  
ATOM   3822 HD22 LEU B 141      76.669  35.568  74.838  1.00  0.00           H  
ATOM   3823 HD23 LEU B 141      75.673  35.147  76.227  1.00  0.00           H  
ATOM   3824  N   GLY B 142      75.051  38.931  72.650  1.00  0.00           N  
ATOM   3825  CA  GLY B 142      75.268  39.778  71.479  1.00  0.00           C  
ATOM   3826  C   GLY B 142      76.453  39.175  70.709  1.00  0.00           C  
ATOM   3827  O   GLY B 142      77.304  38.517  71.311  1.00  0.00           O  
ATOM   3828  H   GLY B 142      75.818  38.920  73.322  1.00  0.00           H  
ATOM   3829  HA2 GLY B 142      74.377  39.853  70.857  1.00  0.00           H  
ATOM   3830  HA3 GLY B 142      75.525  40.785  71.807  1.00  0.00           H  
ATOM   3831  N   THR B 143      76.539  39.399  69.395  1.00  0.00           N  
ATOM   3832  CA  THR B 143      77.603  38.859  68.546  1.00  0.00           C  
ATOM   3833  C   THR B 143      78.056  39.927  67.530  1.00  0.00           C  
ATOM   3834  O   THR B 143      77.196  40.491  66.853  1.00  0.00           O  
ATOM   3835  CB  THR B 143      77.090  37.624  67.754  1.00  0.00           C  
ATOM   3836  CG2 THR B 143      76.529  36.496  68.623  1.00  0.00           C  
ATOM   3837  OG1 THR B 143      76.066  37.961  66.835  1.00  0.00           O  
ATOM   3838  H   THR B 143      75.805  39.893  68.906  1.00  0.00           H  
ATOM   3839  HA  THR B 143      78.464  38.571  69.146  1.00  0.00           H  
ATOM   3840  HB  THR B 143      77.935  37.222  67.194  1.00  0.00           H  
ATOM   3841  HG1 THR B 143      76.362  38.753  66.362  1.00  0.00           H  
ATOM   3842 HG21 THR B 143      76.300  35.628  68.007  1.00  0.00           H  
ATOM   3843 HG22 THR B 143      77.245  36.194  69.386  1.00  0.00           H  
ATOM   3844 HG23 THR B 143      75.610  36.789  69.132  1.00  0.00           H  
ATOM   3845  N   LEU B 144      79.368  40.155  67.393  1.00  0.00           N  
ATOM   3846  CA  LEU B 144      79.916  41.174  66.493  1.00  0.00           C  
ATOM   3847  C   LEU B 144      80.194  40.621  65.082  1.00  0.00           C  
ATOM   3848  O   LEU B 144      80.466  39.427  64.917  1.00  0.00           O  
ATOM   3849  CB  LEU B 144      81.164  41.826  67.147  1.00  0.00           C  
ATOM   3850  CG  LEU B 144      82.496  41.040  67.150  1.00  0.00           C  
ATOM   3851  CD1 LEU B 144      83.288  41.182  65.830  1.00  0.00           C  
ATOM   3852  CD2 LEU B 144      83.364  41.488  68.337  1.00  0.00           C  
ATOM   3853  H   LEU B 144      80.038  39.583  67.901  1.00  0.00           H  
ATOM   3854  HA  LEU B 144      79.176  41.972  66.391  1.00  0.00           H  
ATOM   3855  HB2 LEU B 144      81.354  42.775  66.654  1.00  0.00           H  
ATOM   3856  HB3 LEU B 144      80.892  42.091  68.170  1.00  0.00           H  
ATOM   3857  HG  LEU B 144      82.264  39.987  67.295  1.00  0.00           H  
ATOM   3858 HD11 LEU B 144      84.333  41.448  65.996  1.00  0.00           H  
ATOM   3859 HD12 LEU B 144      83.280  40.245  65.273  1.00  0.00           H  
ATOM   3860 HD13 LEU B 144      82.873  41.946  65.173  1.00  0.00           H  
ATOM   3861 HD21 LEU B 144      84.361  41.046  68.298  1.00  0.00           H  
ATOM   3862 HD22 LEU B 144      83.478  42.572  68.349  1.00  0.00           H  
ATOM   3863 HD23 LEU B 144      82.916  41.189  69.286  1.00  0.00           H  
ATOM   3864  N   ALA B 145      80.194  41.537  64.108  1.00  0.00           N  
ATOM   3865  CA  ALA B 145      80.665  41.394  62.735  1.00  0.00           C  
ATOM   3866  C   ALA B 145      80.566  42.781  62.079  1.00  0.00           C  
ATOM   3867  O   ALA B 145      79.591  43.492  62.318  1.00  0.00           O  
ATOM   3868  CB  ALA B 145      79.856  40.345  61.952  1.00  0.00           C  
ATOM   3869  H   ALA B 145      79.881  42.478  64.321  1.00  0.00           H  
ATOM   3870  HA  ALA B 145      81.714  41.094  62.767  1.00  0.00           H  
ATOM   3871  HB1 ALA B 145      80.094  40.378  60.889  1.00  0.00           H  
ATOM   3872  HB2 ALA B 145      80.064  39.333  62.299  1.00  0.00           H  
ATOM   3873  HB3 ALA B 145      78.787  40.520  62.059  1.00  0.00           H  
ATOM   3874  N   GLY B 146      81.570  43.156  61.283  1.00  0.00           N  
ATOM   3875  CA  GLY B 146      81.727  44.518  60.774  1.00  0.00           C  
ATOM   3876  C   GLY B 146      82.917  45.128  61.515  1.00  0.00           C  
ATOM   3877  O   GLY B 146      83.930  44.454  61.723  1.00  0.00           O  
ATOM   3878  H   GLY B 146      82.368  42.548  61.163  1.00  0.00           H  
ATOM   3879  HA2 GLY B 146      81.958  44.496  59.711  1.00  0.00           H  
ATOM   3880  HA3 GLY B 146      80.831  45.130  60.895  1.00  0.00           H  
ATOM   3881  N   GLY B 147      82.814  46.404  61.896  1.00  0.00           N  
ATOM   3882  CA  GLY B 147      83.801  47.110  62.701  1.00  0.00           C  
ATOM   3883  C   GLY B 147      83.637  46.643  64.149  1.00  0.00           C  
ATOM   3884  O   GLY B 147      82.569  46.801  64.745  1.00  0.00           O  
ATOM   3885  H   GLY B 147      81.923  46.891  61.786  1.00  0.00           H  
ATOM   3886  HA2 GLY B 147      84.812  46.938  62.327  1.00  0.00           H  
ATOM   3887  HA3 GLY B 147      83.608  48.182  62.645  1.00  0.00           H  
ATOM   3888  N   ALA B 148      84.703  46.060  64.713  1.00  0.00           N  
ATOM   3889  CA  ALA B 148      84.719  45.505  66.067  1.00  0.00           C  
ATOM   3890  C   ALA B 148      84.483  46.573  67.146  1.00  0.00           C  
ATOM   3891  O   ALA B 148      83.735  46.317  68.085  1.00  0.00           O  
ATOM   3892  CB  ALA B 148      86.047  44.769  66.304  1.00  0.00           C  
ATOM   3893  H   ALA B 148      85.541  45.933  64.165  1.00  0.00           H  
ATOM   3894  HA  ALA B 148      83.909  44.776  66.138  1.00  0.00           H  
ATOM   3895  HB1 ALA B 148      86.077  44.338  67.305  1.00  0.00           H  
ATOM   3896  HB2 ALA B 148      86.175  43.950  65.597  1.00  0.00           H  
ATOM   3897  HB3 ALA B 148      86.904  45.437  66.208  1.00  0.00           H  
ATOM   3898  N   ALA B 149      85.087  47.757  66.963  1.00  0.00           N  
ATOM   3899  CA  ALA B 149      84.939  48.914  67.846  1.00  0.00           C  
ATOM   3900  C   ALA B 149      83.488  49.417  67.931  1.00  0.00           C  
ATOM   3901  O   ALA B 149      82.993  49.630  69.038  1.00  0.00           O  
ATOM   3902  CB  ALA B 149      85.888  50.034  67.392  1.00  0.00           C  
ATOM   3903  H   ALA B 149      85.654  47.884  66.138  1.00  0.00           H  
ATOM   3904  HA  ALA B 149      85.239  48.601  68.849  1.00  0.00           H  
ATOM   3905  HB1 ALA B 149      85.805  50.903  68.046  1.00  0.00           H  
ATOM   3906  HB2 ALA B 149      86.928  49.706  67.418  1.00  0.00           H  
ATOM   3907  HB3 ALA B 149      85.664  50.364  66.377  1.00  0.00           H  
ATOM   3908  N   ASP B 150      82.828  49.551  66.770  1.00  0.00           N  
ATOM   3909  CA  ASP B 150      81.413  49.903  66.600  1.00  0.00           C  
ATOM   3910  C   ASP B 150      80.513  48.953  67.405  1.00  0.00           C  
ATOM   3911  O   ASP B 150      79.757  49.405  68.265  1.00  0.00           O  
ATOM   3912  CB  ASP B 150      80.904  49.952  65.124  1.00  0.00           C  
ATOM   3913  CG  ASP B 150      81.809  50.570  64.055  1.00  0.00           C  
ATOM   3914  OD1 ASP B 150      83.051  50.514  64.187  1.00  0.00           O  
ATOM   3915  OD2 ASP B 150      81.251  51.036  63.040  1.00  0.00           O1-
ATOM   3916  H   ASP B 150      83.329  49.469  65.889  1.00  0.00           H  
ATOM   3917  HA  ASP B 150      81.293  50.904  67.017  1.00  0.00           H  
ATOM   3918  HB2 ASP B 150      80.656  48.948  64.774  1.00  0.00           H  
ATOM   3919  HB3 ASP B 150      79.968  50.514  65.128  1.00  0.00           H  
ATOM   3920  N   CYS B 151      80.679  47.650  67.145  1.00  0.00           N  
ATOM   3921  CA  CYS B 151      79.963  46.554  67.795  1.00  0.00           C  
ATOM   3922  C   CYS B 151      80.181  46.562  69.323  1.00  0.00           C  
ATOM   3923  O   CYS B 151      79.227  46.740  70.078  1.00  0.00           O  
ATOM   3924  CB  CYS B 151      80.372  45.187  67.214  1.00  0.00           C  
ATOM   3925  SG  CYS B 151      80.052  45.059  65.428  1.00  0.00           S  
ATOM   3926  H   CYS B 151      81.344  47.387  66.426  1.00  0.00           H  
ATOM   3927  HA  CYS B 151      78.897  46.700  67.610  1.00  0.00           H  
ATOM   3928  HB2 CYS B 151      81.432  44.997  67.388  1.00  0.00           H  
ATOM   3929  HB3 CYS B 151      79.822  44.392  67.715  1.00  0.00           H  
ATOM   3930  HG  CYS B 151      81.060  45.864  65.046  1.00  0.00           H  
ATOM   3931  N   GLN B 152      81.447  46.442  69.757  1.00  0.00           N  
ATOM   3932  CA  GLN B 152      81.842  46.368  71.166  1.00  0.00           C  
ATOM   3933  C   GLN B 152      81.428  47.590  72.003  1.00  0.00           C  
ATOM   3934  O   GLN B 152      81.161  47.429  73.192  1.00  0.00           O  
ATOM   3935  CB  GLN B 152      83.357  46.110  71.284  1.00  0.00           C  
ATOM   3936  CG  GLN B 152      83.777  44.689  70.852  1.00  0.00           C  
ATOM   3937  CD  GLN B 152      85.296  44.513  70.776  1.00  0.00           C  
ATOM   3938  NE2 GLN B 152      85.755  43.477  70.085  1.00  0.00           N  
ATOM   3939  OE1 GLN B 152      86.062  45.283  71.351  1.00  0.00           O  
ATOM   3940  H   GLN B 152      82.207  46.384  69.081  1.00  0.00           H  
ATOM   3941  HA  GLN B 152      81.317  45.511  71.594  1.00  0.00           H  
ATOM   3942  HB2 GLN B 152      83.895  46.858  70.698  1.00  0.00           H  
ATOM   3943  HB3 GLN B 152      83.676  46.262  72.317  1.00  0.00           H  
ATOM   3944  HG2 GLN B 152      83.371  43.955  71.548  1.00  0.00           H  
ATOM   3945  HG3 GLN B 152      83.352  44.456  69.876  1.00  0.00           H  
ATOM   3946 HE21 GLN B 152      85.125  42.830  69.637  1.00  0.00           H  
ATOM   3947 HE22 GLN B 152      86.748  43.311  70.016  1.00  0.00           H  
ATOM   3948  N   TYR B 153      81.357  48.775  71.383  1.00  0.00           N  
ATOM   3949  CA  TYR B 153      80.801  49.971  72.006  1.00  0.00           C  
ATOM   3950  C   TYR B 153      79.273  49.861  72.162  1.00  0.00           C  
ATOM   3951  O   TYR B 153      78.781  49.891  73.291  1.00  0.00           O  
ATOM   3952  CB  TYR B 153      81.241  51.238  71.243  1.00  0.00           C  
ATOM   3953  CG  TYR B 153      80.760  52.541  71.863  1.00  0.00           C  
ATOM   3954  CD1 TYR B 153      81.344  53.013  73.058  1.00  0.00           C  
ATOM   3955  CD2 TYR B 153      79.708  53.267  71.268  1.00  0.00           C  
ATOM   3956  CE1 TYR B 153      80.871  54.196  73.658  1.00  0.00           C  
ATOM   3957  CE2 TYR B 153      79.236  54.450  71.868  1.00  0.00           C  
ATOM   3958  CZ  TYR B 153      79.814  54.914  73.066  1.00  0.00           C  
ATOM   3959  OH  TYR B 153      79.354  56.054  73.657  1.00  0.00           O  
ATOM   3960  H   TYR B 153      81.624  48.848  70.406  1.00  0.00           H  
ATOM   3961  HA  TYR B 153      81.223  50.044  73.011  1.00  0.00           H  
ATOM   3962  HB2 TYR B 153      82.330  51.275  71.195  1.00  0.00           H  
ATOM   3963  HB3 TYR B 153      80.899  51.188  70.208  1.00  0.00           H  
ATOM   3964  HD1 TYR B 153      82.150  52.465  73.525  1.00  0.00           H  
ATOM   3965  HD2 TYR B 153      79.246  52.914  70.356  1.00  0.00           H  
ATOM   3966  HE1 TYR B 153      81.320  54.547  74.577  1.00  0.00           H  
ATOM   3967  HE2 TYR B 153      78.423  54.987  71.402  1.00  0.00           H  
ATOM   3968  HH  TYR B 153      78.621  56.458  73.172  1.00  0.00           H  
ATOM   3969  N   TRP B 154      78.539  49.717  71.051  1.00  0.00           N  
ATOM   3970  CA  TRP B 154      77.076  49.760  71.073  1.00  0.00           C  
ATOM   3971  C   TRP B 154      76.403  48.559  71.765  1.00  0.00           C  
ATOM   3972  O   TRP B 154      75.392  48.773  72.435  1.00  0.00           O  
ATOM   3973  CB  TRP B 154      76.493  50.071  69.685  1.00  0.00           C  
ATOM   3974  CG  TRP B 154      76.788  51.446  69.151  1.00  0.00           C  
ATOM   3975  CD1 TRP B 154      77.484  51.722  68.025  1.00  0.00           C  
ATOM   3976  CD2 TRP B 154      76.405  52.747  69.705  1.00  0.00           C  
ATOM   3977  CE2 TRP B 154      76.868  53.770  68.821  1.00  0.00           C  
ATOM   3978  CE3 TRP B 154      75.703  53.175  70.859  1.00  0.00           C  
ATOM   3979  NE1 TRP B 154      77.531  53.087  67.826  1.00  0.00           N  
ATOM   3980  CZ2 TRP B 154      76.622  55.135  69.051  1.00  0.00           C  
ATOM   3981  CZ3 TRP B 154      75.454  54.541  71.104  1.00  0.00           C  
ATOM   3982  CH2 TRP B 154      75.906  55.520  70.199  1.00  0.00           C  
ATOM   3983  H   TRP B 154      78.985  49.624  70.142  1.00  0.00           H  
ATOM   3984  HA  TRP B 154      76.809  50.613  71.699  1.00  0.00           H  
ATOM   3985  HB2 TRP B 154      76.841  49.326  68.967  1.00  0.00           H  
ATOM   3986  HB3 TRP B 154      75.407  49.974  69.715  1.00  0.00           H  
ATOM   3987  HD1 TRP B 154      77.911  50.971  67.374  1.00  0.00           H  
ATOM   3988  HE1 TRP B 154      77.980  53.508  67.020  1.00  0.00           H  
ATOM   3989  HE3 TRP B 154      75.330  52.439  71.556  1.00  0.00           H  
ATOM   3990  HZ2 TRP B 154      76.973  55.883  68.354  1.00  0.00           H  
ATOM   3991  HZ3 TRP B 154      74.904  54.838  71.986  1.00  0.00           H  
ATOM   3992  HH2 TRP B 154      75.708  56.566  70.384  1.00  0.00           H  
ATOM   3993  N   GLU B 155      76.984  47.349  71.696  1.00  0.00           N  
ATOM   3994  CA  GLU B 155      76.533  46.212  72.509  1.00  0.00           C  
ATOM   3995  C   GLU B 155      76.798  46.407  74.019  1.00  0.00           C  
ATOM   3996  O   GLU B 155      76.032  45.887  74.830  1.00  0.00           O  
ATOM   3997  CB  GLU B 155      77.099  44.865  72.003  1.00  0.00           C  
ATOM   3998  CG  GLU B 155      76.344  44.283  70.779  1.00  0.00           C  
ATOM   3999  CD  GLU B 155      77.145  44.264  69.480  1.00  0.00           C  
ATOM   4000  OE1 GLU B 155      78.173  43.557  69.445  1.00  0.00           O  
ATOM   4001  OE2 GLU B 155      76.687  44.899  68.509  1.00  0.00           O1-
ATOM   4002  H   GLU B 155      77.801  47.201  71.103  1.00  0.00           H  
ATOM   4003  HA  GLU B 155      75.448  46.155  72.412  1.00  0.00           H  
ATOM   4004  HB2 GLU B 155      78.164  44.970  71.792  1.00  0.00           H  
ATOM   4005  HB3 GLU B 155      77.050  44.123  72.803  1.00  0.00           H  
ATOM   4006  HG2 GLU B 155      76.056  43.253  70.995  1.00  0.00           H  
ATOM   4007  HG3 GLU B 155      75.406  44.812  70.611  1.00  0.00           H  
ATOM   4008  N   ARG B 156      77.836  47.171  74.392  1.00  0.00           N  
ATOM   4009  CA  ARG B 156      78.112  47.528  75.785  1.00  0.00           C  
ATOM   4010  C   ARG B 156      77.134  48.606  76.295  1.00  0.00           C  
ATOM   4011  O   ARG B 156      76.645  48.483  77.417  1.00  0.00           O  
ATOM   4012  CB  ARG B 156      79.599  47.906  75.943  1.00  0.00           C  
ATOM   4013  CG  ARG B 156      80.047  48.244  77.375  1.00  0.00           C  
ATOM   4014  CD  ARG B 156      81.544  48.584  77.440  1.00  0.00           C  
ATOM   4015  NE  ARG B 156      82.026  48.684  78.826  1.00  0.00           N  
ATOM   4016  CZ  ARG B 156      82.438  47.674  79.604  1.00  0.00           C  
ATOM   4017  NH1 ARG B 156      82.465  46.422  79.143  1.00  0.00           N  
ATOM   4018  NH2 ARG B 156      82.825  47.926  80.854  1.00  0.00           N1+
ATOM   4019  H   ARG B 156      78.407  47.615  73.685  1.00  0.00           H  
ATOM   4020  HA  ARG B 156      77.948  46.637  76.395  1.00  0.00           H  
ATOM   4021  HB2 ARG B 156      80.197  47.063  75.595  1.00  0.00           H  
ATOM   4022  HB3 ARG B 156      79.846  48.745  75.295  1.00  0.00           H  
ATOM   4023  HG2 ARG B 156      79.497  49.136  77.676  1.00  0.00           H  
ATOM   4024  HG3 ARG B 156      79.785  47.466  78.093  1.00  0.00           H  
ATOM   4025  HD2 ARG B 156      82.172  47.979  76.784  1.00  0.00           H  
ATOM   4026  HD3 ARG B 156      81.643  49.606  77.071  1.00  0.00           H  
ATOM   4027  HE  ARG B 156      82.001  49.623  79.209  1.00  0.00           H  
ATOM   4028 HH11 ARG B 156      82.195  46.201  78.198  1.00  0.00           H  
ATOM   4029 HH12 ARG B 156      82.772  45.644  79.709  1.00  0.00           H  
ATOM   4030 HH21 ARG B 156      82.826  48.859  81.242  1.00  0.00           H  
ATOM   4031 HH22 ARG B 156      83.145  47.199  81.478  1.00  0.00           H  
ATOM   4032  N   VAL B 157      76.821  49.609  75.460  1.00  0.00           N  
ATOM   4033  CA  VAL B 157      75.787  50.615  75.731  1.00  0.00           C  
ATOM   4034  C   VAL B 157      74.383  49.975  75.857  1.00  0.00           C  
ATOM   4035  O   VAL B 157      73.639  50.313  76.779  1.00  0.00           O  
ATOM   4036  CB  VAL B 157      75.771  51.736  74.646  1.00  0.00           C  
ATOM   4037  CG1 VAL B 157      74.569  52.703  74.711  1.00  0.00           C  
ATOM   4038  CG2 VAL B 157      77.072  52.561  74.682  1.00  0.00           C  
ATOM   4039  H   VAL B 157      77.311  49.681  74.573  1.00  0.00           H  
ATOM   4040  HA  VAL B 157      76.023  51.074  76.694  1.00  0.00           H  
ATOM   4041  HB  VAL B 157      75.727  51.249  73.672  1.00  0.00           H  
ATOM   4042 HG11 VAL B 157      74.674  53.511  73.987  1.00  0.00           H  
ATOM   4043 HG12 VAL B 157      73.625  52.206  74.483  1.00  0.00           H  
ATOM   4044 HG13 VAL B 157      74.478  53.157  75.698  1.00  0.00           H  
ATOM   4045 HG21 VAL B 157      77.100  53.288  73.869  1.00  0.00           H  
ATOM   4046 HG22 VAL B 157      77.168  53.108  75.620  1.00  0.00           H  
ATOM   4047 HG23 VAL B 157      77.958  51.937  74.578  1.00  0.00           H  
ATOM   4048  N   LEU B 158      74.075  49.011  74.976  1.00  0.00           N  
ATOM   4049  CA  LEU B 158      72.893  48.158  75.072  1.00  0.00           C  
ATOM   4050  C   LEU B 158      72.886  47.340  76.376  1.00  0.00           C  
ATOM   4051  O   LEU B 158      71.879  47.342  77.077  1.00  0.00           O  
ATOM   4052  CB  LEU B 158      72.790  47.258  73.819  1.00  0.00           C  
ATOM   4053  CG  LEU B 158      71.704  46.157  73.843  1.00  0.00           C  
ATOM   4054  CD1 LEU B 158      70.289  46.742  73.958  1.00  0.00           C  
ATOM   4055  CD2 LEU B 158      71.831  45.207  72.642  1.00  0.00           C  
ATOM   4056  H   LEU B 158      74.700  48.834  74.193  1.00  0.00           H  
ATOM   4057  HA  LEU B 158      72.026  48.821  75.093  1.00  0.00           H  
ATOM   4058  HB2 LEU B 158      72.654  47.883  72.936  1.00  0.00           H  
ATOM   4059  HB3 LEU B 158      73.748  46.760  73.689  1.00  0.00           H  
ATOM   4060  HG  LEU B 158      71.859  45.531  74.722  1.00  0.00           H  
ATOM   4061 HD11 LEU B 158      69.575  45.965  74.230  1.00  0.00           H  
ATOM   4062 HD12 LEU B 158      70.213  47.512  74.724  1.00  0.00           H  
ATOM   4063 HD13 LEU B 158      69.966  47.181  73.014  1.00  0.00           H  
ATOM   4064 HD21 LEU B 158      70.877  45.051  72.136  1.00  0.00           H  
ATOM   4065 HD22 LEU B 158      72.543  45.569  71.899  1.00  0.00           H  
ATOM   4066 HD23 LEU B 158      72.179  44.229  72.973  1.00  0.00           H  
ATOM   4067  N   GLY B 159      74.003  46.667  76.688  1.00  0.00           N  
ATOM   4068  CA  GLY B 159      74.143  45.800  77.858  1.00  0.00           C  
ATOM   4069  C   GLY B 159      73.996  46.578  79.175  1.00  0.00           C  
ATOM   4070  O   GLY B 159      73.404  46.067  80.127  1.00  0.00           O  
ATOM   4071  H   GLY B 159      74.772  46.654  76.022  1.00  0.00           H  
ATOM   4072  HA2 GLY B 159      73.374  45.033  77.805  1.00  0.00           H  
ATOM   4073  HA3 GLY B 159      75.112  45.301  77.832  1.00  0.00           H  
ATOM   4074  N   MET B 160      74.464  47.833  79.206  1.00  0.00           N  
ATOM   4075  CA  MET B 160      74.217  48.798  80.276  1.00  0.00           C  
ATOM   4076  C   MET B 160      72.710  49.050  80.476  1.00  0.00           C  
ATOM   4077  O   MET B 160      72.223  48.894  81.593  1.00  0.00           O  
ATOM   4078  CB  MET B 160      75.023  50.089  80.000  1.00  0.00           C  
ATOM   4079  CG  MET B 160      74.746  51.271  80.947  1.00  0.00           C  
ATOM   4080  SD  MET B 160      75.609  52.801  80.491  1.00  0.00           S  
ATOM   4081  CE  MET B 160      74.602  53.321  79.070  1.00  0.00           C  
ATOM   4082  H   MET B 160      74.997  48.168  78.408  1.00  0.00           H  
ATOM   4083  HA  MET B 160      74.595  48.363  81.203  1.00  0.00           H  
ATOM   4084  HB2 MET B 160      76.087  49.853  80.038  1.00  0.00           H  
ATOM   4085  HB3 MET B 160      74.837  50.414  78.980  1.00  0.00           H  
ATOM   4086  HG2 MET B 160      73.683  51.506  80.986  1.00  0.00           H  
ATOM   4087  HG3 MET B 160      75.038  50.999  81.963  1.00  0.00           H  
ATOM   4088  HE1 MET B 160      74.951  54.281  78.691  1.00  0.00           H  
ATOM   4089  HE2 MET B 160      74.661  52.597  78.258  1.00  0.00           H  
ATOM   4090  HE3 MET B 160      73.555  53.429  79.357  1.00  0.00           H  
ATOM   4091  N   GLU B 161      71.992  49.386  79.396  1.00  0.00           N  
ATOM   4092  CA  GLU B 161      70.540  49.580  79.426  1.00  0.00           C  
ATOM   4093  C   GLU B 161      69.736  48.295  79.715  1.00  0.00           C  
ATOM   4094  O   GLU B 161      68.708  48.376  80.381  1.00  0.00           O  
ATOM   4095  CB  GLU B 161      70.063  50.332  78.162  1.00  0.00           C  
ATOM   4096  CG  GLU B 161      70.077  51.872  78.328  1.00  0.00           C  
ATOM   4097  CD  GLU B 161      69.069  52.381  79.365  1.00  0.00           C  
ATOM   4098  OE1 GLU B 161      68.012  51.744  79.537  1.00  0.00           O  
ATOM   4099  OE2 GLU B 161      69.332  53.408  80.024  1.00  0.00           O1-
ATOM   4100  H   GLU B 161      72.448  49.472  78.495  1.00  0.00           H  
ATOM   4101  HA  GLU B 161      70.348  50.217  80.286  1.00  0.00           H  
ATOM   4102  HB2 GLU B 161      70.686  50.060  77.310  1.00  0.00           H  
ATOM   4103  HB3 GLU B 161      69.055  50.014  77.887  1.00  0.00           H  
ATOM   4104  HG2 GLU B 161      71.080  52.204  78.604  1.00  0.00           H  
ATOM   4105  HG3 GLU B 161      69.846  52.344  77.373  1.00  0.00           H  
ATOM   4106  N   CYS B 162      70.230  47.123  79.294  1.00  0.00           N  
ATOM   4107  CA  CYS B 162      69.668  45.815  79.652  1.00  0.00           C  
ATOM   4108  C   CYS B 162      69.730  45.571  81.174  1.00  0.00           C  
ATOM   4109  O   CYS B 162      68.746  45.117  81.760  1.00  0.00           O  
ATOM   4110  CB  CYS B 162      70.350  44.647  78.910  1.00  0.00           C  
ATOM   4111  SG  CYS B 162      70.055  44.751  77.121  1.00  0.00           S  
ATOM   4112  H   CYS B 162      71.024  47.133  78.656  1.00  0.00           H  
ATOM   4113  HA  CYS B 162      68.612  45.825  79.371  1.00  0.00           H  
ATOM   4114  HB2 CYS B 162      71.422  44.631  79.100  1.00  0.00           H  
ATOM   4115  HB3 CYS B 162      69.958  43.692  79.262  1.00  0.00           H  
ATOM   4116  HG  CYS B 162      70.758  45.882  76.938  1.00  0.00           H  
ATOM   4117  N   ARG B 163      70.866  45.918  81.799  1.00  0.00           N  
ATOM   4118  CA  ARG B 163      71.038  45.886  83.250  1.00  0.00           C  
ATOM   4119  C   ARG B 163      70.192  46.968  83.952  1.00  0.00           C  
ATOM   4120  O   ARG B 163      69.582  46.675  84.976  1.00  0.00           O  
ATOM   4121  CB  ARG B 163      72.544  45.948  83.602  1.00  0.00           C  
ATOM   4122  CG  ARG B 163      72.888  45.961  85.107  1.00  0.00           C  
ATOM   4123  CD  ARG B 163      72.322  44.766  85.898  1.00  0.00           C  
ATOM   4124  NE  ARG B 163      72.805  44.751  87.287  1.00  0.00           N  
ATOM   4125  CZ  ARG B 163      72.331  43.974  88.272  1.00  0.00           C  
ATOM   4126  NH1 ARG B 163      71.369  43.077  88.057  1.00  0.00           N  
ATOM   4127  NH2 ARG B 163      72.834  44.098  89.498  1.00  0.00           N1+
ATOM   4128  H   ARG B 163      71.645  46.275  81.254  1.00  0.00           H  
ATOM   4129  HA  ARG B 163      70.665  44.917  83.589  1.00  0.00           H  
ATOM   4130  HB2 ARG B 163      73.054  45.106  83.133  1.00  0.00           H  
ATOM   4131  HB3 ARG B 163      72.976  46.844  83.155  1.00  0.00           H  
ATOM   4132  HG2 ARG B 163      73.963  46.056  85.266  1.00  0.00           H  
ATOM   4133  HG3 ARG B 163      72.455  46.872  85.518  1.00  0.00           H  
ATOM   4134  HD2 ARG B 163      71.247  44.910  86.002  1.00  0.00           H  
ATOM   4135  HD3 ARG B 163      72.460  43.814  85.384  1.00  0.00           H  
ATOM   4136  HE  ARG B 163      73.574  45.379  87.483  1.00  0.00           H  
ATOM   4137 HH11 ARG B 163      70.953  42.887  87.112  1.00  0.00           H  
ATOM   4138 HH12 ARG B 163      71.013  42.484  88.788  1.00  0.00           H  
ATOM   4139 HH21 ARG B 163      73.562  44.761  89.720  1.00  0.00           H  
ATOM   4140 HH22 ARG B 163      72.514  43.533  90.271  1.00  0.00           H  
ATOM   4141  N   LEU B 164      70.128  48.188  83.402  1.00  0.00           N  
ATOM   4142  CA  LEU B 164      69.286  49.252  83.955  1.00  0.00           C  
ATOM   4143  C   LEU B 164      67.784  48.928  83.862  1.00  0.00           C  
ATOM   4144  O   LEU B 164      67.081  49.177  84.835  1.00  0.00           O  
ATOM   4145  CB  LEU B 164      69.629  50.627  83.352  1.00  0.00           C  
ATOM   4146  CG  LEU B 164      71.000  51.186  83.800  1.00  0.00           C  
ATOM   4147  CD1 LEU B 164      71.416  52.398  82.949  1.00  0.00           C  
ATOM   4148  CD2 LEU B 164      71.045  51.509  85.309  1.00  0.00           C  
ATOM   4149  H   LEU B 164      70.702  48.412  82.593  1.00  0.00           H  
ATOM   4150  HA  LEU B 164      69.508  49.301  85.023  1.00  0.00           H  
ATOM   4151  HB2 LEU B 164      69.566  50.559  82.269  1.00  0.00           H  
ATOM   4152  HB3 LEU B 164      68.859  51.347  83.634  1.00  0.00           H  
ATOM   4153  HG  LEU B 164      71.745  50.413  83.614  1.00  0.00           H  
ATOM   4154 HD11 LEU B 164      72.497  52.421  82.807  1.00  0.00           H  
ATOM   4155 HD12 LEU B 164      70.963  52.375  81.958  1.00  0.00           H  
ATOM   4156 HD13 LEU B 164      71.126  53.343  83.409  1.00  0.00           H  
ATOM   4157 HD21 LEU B 164      71.456  52.498  85.511  1.00  0.00           H  
ATOM   4158 HD22 LEU B 164      70.057  51.475  85.769  1.00  0.00           H  
ATOM   4159 HD23 LEU B 164      71.673  50.791  85.837  1.00  0.00           H  
ATOM   4160  N   TRP B 165      67.317  48.295  82.774  1.00  0.00           N  
ATOM   4161  CA  TRP B 165      65.966  47.727  82.664  1.00  0.00           C  
ATOM   4162  C   TRP B 165      65.684  46.726  83.800  1.00  0.00           C  
ATOM   4163  O   TRP B 165      64.652  46.838  84.460  1.00  0.00           O  
ATOM   4164  CB  TRP B 165      65.756  47.090  81.269  1.00  0.00           C  
ATOM   4165  CG  TRP B 165      64.394  46.533  80.932  1.00  0.00           C  
ATOM   4166  CD1 TRP B 165      63.775  45.494  81.546  1.00  0.00           C  
ATOM   4167  CD2 TRP B 165      63.490  46.939  79.855  1.00  0.00           C  
ATOM   4168  CE2 TRP B 165      62.333  46.101  79.887  1.00  0.00           C  
ATOM   4169  CE3 TRP B 165      63.535  47.923  78.837  1.00  0.00           C  
ATOM   4170  NE1 TRP B 165      62.552  45.258  80.955  1.00  0.00           N  
ATOM   4171  CZ2 TRP B 165      61.283  46.226  78.960  1.00  0.00           C  
ATOM   4172  CZ3 TRP B 165      62.491  48.057  77.899  1.00  0.00           C  
ATOM   4173  CH2 TRP B 165      61.366  47.210  77.959  1.00  0.00           C  
ATOM   4174  H   TRP B 165      67.928  48.184  81.965  1.00  0.00           H  
ATOM   4175  HA  TRP B 165      65.259  48.552  82.767  1.00  0.00           H  
ATOM   4176  HB2 TRP B 165      65.985  47.839  80.510  1.00  0.00           H  
ATOM   4177  HB3 TRP B 165      66.478  46.290  81.113  1.00  0.00           H  
ATOM   4178  HD1 TRP B 165      64.185  44.928  82.371  1.00  0.00           H  
ATOM   4179  HE1 TRP B 165      61.934  44.508  81.254  1.00  0.00           H  
ATOM   4180  HE3 TRP B 165      64.395  48.574  78.770  1.00  0.00           H  
ATOM   4181  HZ2 TRP B 165      60.424  45.574  79.012  1.00  0.00           H  
ATOM   4182  HZ3 TRP B 165      62.557  48.811  77.127  1.00  0.00           H  
ATOM   4183  HH2 TRP B 165      60.570  47.314  77.236  1.00  0.00           H  
ATOM   4184  N   GLU B 166      66.630  45.807  84.037  1.00  0.00           N  
ATOM   4185  CA  GLU B 166      66.579  44.819  85.112  1.00  0.00           C  
ATOM   4186  C   GLU B 166      66.483  45.457  86.516  1.00  0.00           C  
ATOM   4187  O   GLU B 166      65.709  44.977  87.343  1.00  0.00           O  
ATOM   4188  CB  GLU B 166      67.758  43.839  84.954  1.00  0.00           C  
ATOM   4189  CG  GLU B 166      67.795  42.674  85.962  1.00  0.00           C  
ATOM   4190  CD  GLU B 166      69.045  41.821  85.792  1.00  0.00           C  
ATOM   4191  OE1 GLU B 166      70.155  42.387  85.874  1.00  0.00           O  
ATOM   4192  OE2 GLU B 166      68.900  40.598  85.622  1.00  0.00           O1-
ATOM   4193  H   GLU B 166      67.455  45.792  83.449  1.00  0.00           H  
ATOM   4194  HA  GLU B 166      65.662  44.255  84.970  1.00  0.00           H  
ATOM   4195  HB2 GLU B 166      67.744  43.420  83.946  1.00  0.00           H  
ATOM   4196  HB3 GLU B 166      68.694  44.387  85.029  1.00  0.00           H  
ATOM   4197  HG2 GLU B 166      67.790  43.046  86.987  1.00  0.00           H  
ATOM   4198  HG3 GLU B 166      66.904  42.055  85.848  1.00  0.00           H  
ATOM   4199  N   LEU B 167      67.226  46.545  86.749  1.00  0.00           N  
ATOM   4200  CA  LEU B 167      67.183  47.316  87.992  1.00  0.00           C  
ATOM   4201  C   LEU B 167      65.883  48.135  88.138  1.00  0.00           C  
ATOM   4202  O   LEU B 167      65.306  48.145  89.226  1.00  0.00           O  
ATOM   4203  CB  LEU B 167      68.432  48.219  88.098  1.00  0.00           C  
ATOM   4204  CG  LEU B 167      69.763  47.451  88.287  1.00  0.00           C  
ATOM   4205  CD1 LEU B 167      70.975  48.384  88.084  1.00  0.00           C  
ATOM   4206  CD2 LEU B 167      69.826  46.692  89.630  1.00  0.00           C  
ATOM   4207  H   LEU B 167      67.883  46.848  86.037  1.00  0.00           H  
ATOM   4208  HA  LEU B 167      67.199  46.608  88.823  1.00  0.00           H  
ATOM   4209  HB2 LEU B 167      68.486  48.838  87.202  1.00  0.00           H  
ATOM   4210  HB3 LEU B 167      68.312  48.917  88.928  1.00  0.00           H  
ATOM   4211  HG  LEU B 167      69.827  46.696  87.504  1.00  0.00           H  
ATOM   4212 HD11 LEU B 167      71.644  47.988  87.322  1.00  0.00           H  
ATOM   4213 HD12 LEU B 167      70.677  49.381  87.756  1.00  0.00           H  
ATOM   4214 HD13 LEU B 167      71.566  48.519  88.990  1.00  0.00           H  
ATOM   4215 HD21 LEU B 167      70.763  46.847  90.164  1.00  0.00           H  
ATOM   4216 HD22 LEU B 167      69.022  46.983  90.308  1.00  0.00           H  
ATOM   4217 HD23 LEU B 167      69.738  45.617  89.465  1.00  0.00           H  
ATOM   4218  N   ARG B 168      65.434  48.796  87.060  1.00  0.00           N  
ATOM   4219  CA  ARG B 168      64.202  49.593  87.020  1.00  0.00           C  
ATOM   4220  C   ARG B 168      62.936  48.729  87.194  1.00  0.00           C  
ATOM   4221  O   ARG B 168      62.076  49.075  88.004  1.00  0.00           O  
ATOM   4222  CB  ARG B 168      64.110  50.383  85.692  1.00  0.00           C  
ATOM   4223  CG  ARG B 168      65.141  51.515  85.502  1.00  0.00           C  
ATOM   4224  CD  ARG B 168      65.018  52.145  84.100  1.00  0.00           C  
ATOM   4225  NE  ARG B 168      66.190  52.950  83.705  1.00  0.00           N  
ATOM   4226  CZ  ARG B 168      66.904  52.810  82.573  1.00  0.00           C  
ATOM   4227  NH1 ARG B 168      67.912  53.640  82.304  1.00  0.00           N  
ATOM   4228  NH2 ARG B 168      66.619  51.852  81.695  1.00  0.00           N1+
ATOM   4229  H   ARG B 168      65.988  48.775  86.205  1.00  0.00           H  
ATOM   4230  HA  ARG B 168      64.239  50.307  87.845  1.00  0.00           H  
ATOM   4231  HB2 ARG B 168      64.199  49.674  84.867  1.00  0.00           H  
ATOM   4232  HB3 ARG B 168      63.113  50.819  85.596  1.00  0.00           H  
ATOM   4233  HG2 ARG B 168      64.900  52.273  86.248  1.00  0.00           H  
ATOM   4234  HG3 ARG B 168      66.166  51.220  85.714  1.00  0.00           H  
ATOM   4235  HD2 ARG B 168      64.683  51.433  83.346  1.00  0.00           H  
ATOM   4236  HD3 ARG B 168      64.222  52.889  84.153  1.00  0.00           H  
ATOM   4237  HE  ARG B 168      66.419  53.707  84.338  1.00  0.00           H  
ATOM   4238 HH11 ARG B 168      68.186  54.397  82.908  1.00  0.00           H  
ATOM   4239 HH12 ARG B 168      68.455  53.540  81.419  1.00  0.00           H  
ATOM   4240 HH21 ARG B 168      65.868  51.199  81.812  1.00  0.00           H  
ATOM   4241 HH22 ARG B 168      67.171  51.777  80.801  1.00  0.00           H  
ATOM   4242  N   ASN B 169      62.833  47.644  86.416  1.00  0.00           N  
ATOM   4243  CA  ASN B 169      61.613  46.833  86.276  1.00  0.00           C  
ATOM   4244  C   ASN B 169      61.650  45.563  87.144  1.00  0.00           C  
ATOM   4245  O   ASN B 169      60.668  44.819  87.164  1.00  0.00           O  
ATOM   4246  CB  ASN B 169      61.376  46.478  84.784  1.00  0.00           C  
ATOM   4247  CG  ASN B 169      61.089  47.692  83.891  1.00  0.00           C  
ATOM   4248  ND2 ASN B 169      61.499  47.652  82.631  1.00  0.00           N  
ATOM   4249  OD1 ASN B 169      60.472  48.666  84.318  1.00  0.00           O  
ATOM   4250  H   ASN B 169      63.592  47.417  85.772  1.00  0.00           H  
ATOM   4251  HA  ASN B 169      60.754  47.414  86.620  1.00  0.00           H  
ATOM   4252  HB2 ASN B 169      62.214  45.902  84.389  1.00  0.00           H  
ATOM   4253  HB3 ASN B 169      60.504  45.828  84.699  1.00  0.00           H  
ATOM   4254 HD21 ASN B 169      61.997  46.850  82.252  1.00  0.00           H  
ATOM   4255 HD22 ASN B 169      61.312  48.424  82.008  1.00  0.00           H  
ATOM   4256  N   GLY B 170      62.761  45.321  87.853  1.00  0.00           N  
ATOM   4257  CA  GLY B 170      62.931  44.232  88.823  1.00  0.00           C  
ATOM   4258  C   GLY B 170      62.953  42.835  88.176  1.00  0.00           C  
ATOM   4259  O   GLY B 170      62.784  41.837  88.876  1.00  0.00           O  
ATOM   4260  H   GLY B 170      63.545  45.949  87.742  1.00  0.00           H  
ATOM   4261  HA2 GLY B 170      63.867  44.382  89.362  1.00  0.00           H  
ATOM   4262  HA3 GLY B 170      62.131  44.273  89.564  1.00  0.00           H  
ATOM   4263  N   SER B 171      63.119  42.752  86.853  1.00  0.00           N  
ATOM   4264  CA  SER B 171      63.029  41.541  86.047  1.00  0.00           C  
ATOM   4265  C   SER B 171      63.730  41.804  84.704  1.00  0.00           C  
ATOM   4266  O   SER B 171      63.739  42.950  84.248  1.00  0.00           O  
ATOM   4267  CB  SER B 171      61.539  41.131  85.918  1.00  0.00           C  
ATOM   4268  OG  SER B 171      60.714  42.189  85.441  1.00  0.00           O  
ATOM   4269  H   SER B 171      63.300  43.591  86.317  1.00  0.00           H  
ATOM   4270  HA  SER B 171      63.574  40.742  86.554  1.00  0.00           H  
ATOM   4271  HB2 SER B 171      61.448  40.279  85.242  1.00  0.00           H  
ATOM   4272  HB3 SER B 171      61.154  40.793  86.881  1.00  0.00           H  
ATOM   4273  HG  SER B 171      60.750  42.909  86.091  1.00  0.00           H  
ATOM   4274  N   ARG B 172      64.336  40.761  84.114  1.00  0.00           N  
ATOM   4275  CA  ARG B 172      65.091  40.851  82.860  1.00  0.00           C  
ATOM   4276  C   ARG B 172      64.245  41.350  81.675  1.00  0.00           C  
ATOM   4277  O   ARG B 172      63.071  40.992  81.537  1.00  0.00           O  
ATOM   4278  CB  ARG B 172      65.722  39.486  82.501  1.00  0.00           C  
ATOM   4279  CG  ARG B 172      67.043  39.200  83.236  1.00  0.00           C  
ATOM   4280  CD  ARG B 172      67.697  37.873  82.816  1.00  0.00           C  
ATOM   4281  NE  ARG B 172      66.991  36.711  83.378  1.00  0.00           N  
ATOM   4282  CZ  ARG B 172      67.446  35.928  84.365  1.00  0.00           C  
ATOM   4283  NH1 ARG B 172      66.666  34.967  84.855  1.00  0.00           N  
ATOM   4284  NH2 ARG B 172      68.666  36.096  84.865  1.00  0.00           N1+
ATOM   4285  H   ARG B 172      64.279  39.846  84.536  1.00  0.00           H  
ATOM   4286  HA  ARG B 172      65.893  41.572  83.037  1.00  0.00           H  
ATOM   4287  HB2 ARG B 172      65.002  38.680  82.645  1.00  0.00           H  
ATOM   4288  HB3 ARG B 172      65.958  39.477  81.435  1.00  0.00           H  
ATOM   4289  HG2 ARG B 172      67.760  40.014  83.127  1.00  0.00           H  
ATOM   4290  HG3 ARG B 172      66.808  39.147  84.300  1.00  0.00           H  
ATOM   4291  HD2 ARG B 172      67.535  37.758  81.743  1.00  0.00           H  
ATOM   4292  HD3 ARG B 172      68.782  37.865  82.928  1.00  0.00           H  
ATOM   4293  HE  ARG B 172      66.082  36.526  82.976  1.00  0.00           H  
ATOM   4294 HH11 ARG B 172      65.742  34.784  84.497  1.00  0.00           H  
ATOM   4295 HH12 ARG B 172      66.964  34.391  85.627  1.00  0.00           H  
ATOM   4296 HH21 ARG B 172      69.379  36.651  84.386  1.00  0.00           H  
ATOM   4297 HH22 ARG B 172      69.136  35.405  85.443  1.00  0.00           H  
ATOM   4298  N   ILE B 173      64.920  42.124  80.823  1.00  0.00           N  
ATOM   4299  CA  ILE B 173      64.468  42.574  79.514  1.00  0.00           C  
ATOM   4300  C   ILE B 173      64.282  41.375  78.552  1.00  0.00           C  
ATOM   4301  O   ILE B 173      65.010  40.382  78.655  1.00  0.00           O  
ATOM   4302  CB  ILE B 173      65.522  43.579  78.949  1.00  0.00           C  
ATOM   4303  CG1 ILE B 173      65.004  44.379  77.740  1.00  0.00           C  
ATOM   4304  CG2 ILE B 173      66.899  42.952  78.639  1.00  0.00           C  
ATOM   4305  CD1 ILE B 173      65.857  45.602  77.384  1.00  0.00           C  
ATOM   4306  H   ILE B 173      65.886  42.331  81.022  1.00  0.00           H  
ATOM   4307  HA  ILE B 173      63.508  43.077  79.642  1.00  0.00           H  
ATOM   4308  HB  ILE B 173      65.696  44.307  79.741  1.00  0.00           H  
ATOM   4309 HG12 ILE B 173      64.952  43.735  76.867  1.00  0.00           H  
ATOM   4310 HG13 ILE B 173      63.985  44.714  77.933  1.00  0.00           H  
ATOM   4311 HG21 ILE B 173      67.632  43.721  78.410  1.00  0.00           H  
ATOM   4312 HG22 ILE B 173      67.289  42.379  79.479  1.00  0.00           H  
ATOM   4313 HG23 ILE B 173      66.852  42.289  77.775  1.00  0.00           H  
ATOM   4314 HD11 ILE B 173      65.300  46.262  76.721  1.00  0.00           H  
ATOM   4315 HD12 ILE B 173      66.135  46.176  78.269  1.00  0.00           H  
ATOM   4316 HD13 ILE B 173      66.773  45.316  76.866  1.00  0.00           H  
ATOM   4317  N   THR B 174      63.311  41.478  77.642  1.00  0.00           N  
ATOM   4318  CA  THR B 174      63.108  40.514  76.567  1.00  0.00           C  
ATOM   4319  C   THR B 174      64.175  40.720  75.468  1.00  0.00           C  
ATOM   4320  O   THR B 174      64.717  41.819  75.320  1.00  0.00           O  
ATOM   4321  CB  THR B 174      61.691  40.714  75.958  1.00  0.00           C  
ATOM   4322  CG2 THR B 174      60.561  40.296  76.909  1.00  0.00           C  
ATOM   4323  OG1 THR B 174      61.458  42.067  75.595  1.00  0.00           O  
ATOM   4324  H   THR B 174      62.764  42.322  77.546  1.00  0.00           H  
ATOM   4325  HA  THR B 174      63.199  39.506  76.967  1.00  0.00           H  
ATOM   4326  HB  THR B 174      61.597  40.119  75.048  1.00  0.00           H  
ATOM   4327  HG1 THR B 174      60.502  42.193  75.524  1.00  0.00           H  
ATOM   4328 HG21 THR B 174      59.579  40.476  76.472  1.00  0.00           H  
ATOM   4329 HG22 THR B 174      60.624  39.228  77.118  1.00  0.00           H  
ATOM   4330 HG23 THR B 174      60.610  40.823  77.862  1.00  0.00           H  
ATOM   4331  N   VAL B 175      64.438  39.676  74.671  1.00  0.00           N  
ATOM   4332  CA  VAL B 175      65.298  39.773  73.490  1.00  0.00           C  
ATOM   4333  C   VAL B 175      64.619  40.675  72.427  1.00  0.00           C  
ATOM   4334  O   VAL B 175      65.299  41.390  71.690  1.00  0.00           O  
ATOM   4335  CB  VAL B 175      65.597  38.387  72.842  1.00  0.00           C  
ATOM   4336  CG1 VAL B 175      66.774  38.448  71.846  1.00  0.00           C  
ATOM   4337  CG2 VAL B 175      65.884  37.280  73.871  1.00  0.00           C  
ATOM   4338  H   VAL B 175      63.846  38.833  74.746  1.00  0.00           H  
ATOM   4339  HA  VAL B 175      66.238  40.239  73.786  1.00  0.00           H  
ATOM   4340  HB  VAL B 175      64.717  38.066  72.284  1.00  0.00           H  
ATOM   4341 HG11 VAL B 175      66.884  37.509  71.302  1.00  0.00           H  
ATOM   4342 HG12 VAL B 175      66.656  39.237  71.107  1.00  0.00           H  
ATOM   4343 HG13 VAL B 175      67.717  38.637  72.357  1.00  0.00           H  
ATOM   4344 HG21 VAL B 175      66.214  36.370  73.373  1.00  0.00           H  
ATOM   4345 HG22 VAL B 175      66.648  37.578  74.586  1.00  0.00           H  
ATOM   4346 HG23 VAL B 175      64.996  37.015  74.440  1.00  0.00           H  
ATOM   4347  N   ALA B 176      63.275  40.680  72.436  1.00  0.00           N  
ATOM   4348  CA  ALA B 176      62.418  41.599  71.697  1.00  0.00           C  
ATOM   4349  C   ALA B 176      62.722  43.077  71.997  1.00  0.00           C  
ATOM   4350  O   ALA B 176      62.985  43.823  71.055  1.00  0.00           O  
ATOM   4351  CB  ALA B 176      60.942  41.274  71.981  1.00  0.00           C  
ATOM   4352  H   ALA B 176      62.824  40.068  73.102  1.00  0.00           H  
ATOM   4353  HA  ALA B 176      62.609  41.435  70.636  1.00  0.00           H  
ATOM   4354  HB1 ALA B 176      60.286  41.885  71.361  1.00  0.00           H  
ATOM   4355  HB2 ALA B 176      60.709  40.231  71.770  1.00  0.00           H  
ATOM   4356  HB3 ALA B 176      60.677  41.463  73.021  1.00  0.00           H  
ATOM   4357  N   ALA B 177      62.700  43.472  73.277  1.00  0.00           N  
ATOM   4358  CA  ALA B 177      63.002  44.841  73.695  1.00  0.00           C  
ATOM   4359  C   ALA B 177      64.488  45.196  73.535  1.00  0.00           C  
ATOM   4360  O   ALA B 177      64.784  46.294  73.068  1.00  0.00           O  
ATOM   4361  CB  ALA B 177      62.524  45.075  75.134  1.00  0.00           C  
ATOM   4362  H   ALA B 177      62.476  42.813  74.017  1.00  0.00           H  
ATOM   4363  HA  ALA B 177      62.439  45.520  73.051  1.00  0.00           H  
ATOM   4364  HB1 ALA B 177      62.823  46.061  75.494  1.00  0.00           H  
ATOM   4365  HB2 ALA B 177      61.438  45.016  75.204  1.00  0.00           H  
ATOM   4366  HB3 ALA B 177      62.941  44.335  75.814  1.00  0.00           H  
ATOM   4367  N   ALA B 178      65.390  44.267  73.886  1.00  0.00           N  
ATOM   4368  CA  ALA B 178      66.838  44.450  73.770  1.00  0.00           C  
ATOM   4369  C   ALA B 178      67.291  44.688  72.320  1.00  0.00           C  
ATOM   4370  O   ALA B 178      68.042  45.629  72.063  1.00  0.00           O  
ATOM   4371  CB  ALA B 178      67.573  43.250  74.385  1.00  0.00           C  
ATOM   4372  H   ALA B 178      65.070  43.391  74.293  1.00  0.00           H  
ATOM   4373  HA  ALA B 178      67.101  45.338  74.348  1.00  0.00           H  
ATOM   4374  HB1 ALA B 178      68.653  43.392  74.344  1.00  0.00           H  
ATOM   4375  HB2 ALA B 178      67.302  43.120  75.433  1.00  0.00           H  
ATOM   4376  HB3 ALA B 178      67.342  42.323  73.859  1.00  0.00           H  
ATOM   4377  N   SER B 179      66.778  43.884  71.378  1.00  0.00           N  
ATOM   4378  CA  SER B 179      67.020  44.093  69.954  1.00  0.00           C  
ATOM   4379  C   SER B 179      66.464  45.438  69.453  1.00  0.00           C  
ATOM   4380  O   SER B 179      67.144  46.105  68.675  1.00  0.00           O  
ATOM   4381  CB  SER B 179      66.514  42.887  69.137  1.00  0.00           C  
ATOM   4382  OG  SER B 179      65.113  42.715  69.248  1.00  0.00           O  
ATOM   4383  H   SER B 179      66.153  43.125  71.631  1.00  0.00           H  
ATOM   4384  HA  SER B 179      68.102  44.137  69.821  1.00  0.00           H  
ATOM   4385  HB2 SER B 179      66.763  43.014  68.083  1.00  0.00           H  
ATOM   4386  HB3 SER B 179      67.011  41.973  69.463  1.00  0.00           H  
ATOM   4387  HG  SER B 179      64.972  42.172  70.045  1.00  0.00           H  
ATOM   4388  N   LYS B 180      65.268  45.841  69.917  1.00  0.00           N  
ATOM   4389  CA  LYS B 180      64.657  47.099  69.496  1.00  0.00           C  
ATOM   4390  C   LYS B 180      65.395  48.328  70.069  1.00  0.00           C  
ATOM   4391  O   LYS B 180      65.483  49.333  69.371  1.00  0.00           O  
ATOM   4392  CB  LYS B 180      63.129  47.135  69.755  1.00  0.00           C  
ATOM   4393  CG  LYS B 180      62.283  47.719  68.589  1.00  0.00           C  
ATOM   4394  CD  LYS B 180      62.802  49.047  68.001  1.00  0.00           C  
ATOM   4395  CE  LYS B 180      61.939  49.681  66.900  1.00  0.00           C  
ATOM   4396  NZ  LYS B 180      62.654  50.812  66.279  1.00  0.00           N1+
ATOM   4397  H   LYS B 180      64.741  45.246  70.545  1.00  0.00           H  
ATOM   4398  HA  LYS B 180      64.791  47.129  68.417  1.00  0.00           H  
ATOM   4399  HB2 LYS B 180      62.762  46.123  69.923  1.00  0.00           H  
ATOM   4400  HB3 LYS B 180      62.921  47.670  70.684  1.00  0.00           H  
ATOM   4401  HG2 LYS B 180      62.225  46.974  67.794  1.00  0.00           H  
ATOM   4402  HG3 LYS B 180      61.258  47.854  68.937  1.00  0.00           H  
ATOM   4403  HD2 LYS B 180      62.928  49.764  68.813  1.00  0.00           H  
ATOM   4404  HD3 LYS B 180      63.789  48.886  67.571  1.00  0.00           H  
ATOM   4405  HE2 LYS B 180      61.697  48.950  66.126  1.00  0.00           H  
ATOM   4406  HE3 LYS B 180      60.995  50.031  67.319  1.00  0.00           H  
ATOM   4407  HZ1 LYS B 180      62.086  51.332  65.629  1.00  0.00           H  
ATOM   4408  HZ2 LYS B 180      62.985  51.463  66.992  1.00  0.00           H  
ATOM   4409  HZ3 LYS B 180      63.469  50.501  65.778  1.00  0.00           H  
ATOM   4410  N   ILE B 181      65.974  48.243  71.276  1.00  0.00           N  
ATOM   4411  CA  ILE B 181      66.862  49.286  71.808  1.00  0.00           C  
ATOM   4412  C   ILE B 181      68.095  49.500  70.901  1.00  0.00           C  
ATOM   4413  O   ILE B 181      68.377  50.638  70.520  1.00  0.00           O  
ATOM   4414  CB  ILE B 181      67.288  49.029  73.290  1.00  0.00           C  
ATOM   4415  CG1 ILE B 181      66.084  49.252  74.234  1.00  0.00           C  
ATOM   4416  CG2 ILE B 181      68.495  49.865  73.789  1.00  0.00           C  
ATOM   4417  CD1 ILE B 181      66.314  48.762  75.671  1.00  0.00           C  
ATOM   4418  H   ILE B 181      65.830  47.413  71.845  1.00  0.00           H  
ATOM   4419  HA  ILE B 181      66.296  50.220  71.786  1.00  0.00           H  
ATOM   4420  HB  ILE B 181      67.572  47.979  73.367  1.00  0.00           H  
ATOM   4421 HG12 ILE B 181      65.834  50.314  74.256  1.00  0.00           H  
ATOM   4422 HG13 ILE B 181      65.198  48.755  73.839  1.00  0.00           H  
ATOM   4423 HG21 ILE B 181      68.722  49.662  74.835  1.00  0.00           H  
ATOM   4424 HG22 ILE B 181      69.411  49.644  73.240  1.00  0.00           H  
ATOM   4425 HG23 ILE B 181      68.302  50.934  73.696  1.00  0.00           H  
ATOM   4426 HD11 ILE B 181      65.364  48.542  76.158  1.00  0.00           H  
ATOM   4427 HD12 ILE B 181      66.919  47.855  75.695  1.00  0.00           H  
ATOM   4428 HD13 ILE B 181      66.819  49.517  76.274  1.00  0.00           H  
ATOM   4429  N   LEU B 182      68.756  48.405  70.498  1.00  0.00           N  
ATOM   4430  CA  LEU B 182      69.879  48.460  69.563  1.00  0.00           C  
ATOM   4431  C   LEU B 182      69.452  48.939  68.158  1.00  0.00           C  
ATOM   4432  O   LEU B 182      70.159  49.742  67.557  1.00  0.00           O  
ATOM   4433  CB  LEU B 182      70.626  47.111  69.552  1.00  0.00           C  
ATOM   4434  CG  LEU B 182      71.982  47.122  68.804  1.00  0.00           C  
ATOM   4435  CD1 LEU B 182      72.990  48.117  69.422  1.00  0.00           C  
ATOM   4436  CD2 LEU B 182      72.563  45.698  68.707  1.00  0.00           C  
ATOM   4437  H   LEU B 182      68.462  47.492  70.827  1.00  0.00           H  
ATOM   4438  HA  LEU B 182      70.563  49.207  69.962  1.00  0.00           H  
ATOM   4439  HB2 LEU B 182      70.803  46.801  70.580  1.00  0.00           H  
ATOM   4440  HB3 LEU B 182      69.974  46.350  69.119  1.00  0.00           H  
ATOM   4441  HG  LEU B 182      71.806  47.450  67.779  1.00  0.00           H  
ATOM   4442 HD11 LEU B 182      74.003  47.719  69.483  1.00  0.00           H  
ATOM   4443 HD12 LEU B 182      73.047  49.028  68.824  1.00  0.00           H  
ATOM   4444 HD13 LEU B 182      72.710  48.412  70.434  1.00  0.00           H  
ATOM   4445 HD21 LEU B 182      72.611  45.370  67.669  1.00  0.00           H  
ATOM   4446 HD22 LEU B 182      73.572  45.623  69.112  1.00  0.00           H  
ATOM   4447 HD23 LEU B 182      71.958  44.971  69.248  1.00  0.00           H  
ATOM   4448  N   ALA B 183      68.273  48.511  67.689  1.00  0.00           N  
ATOM   4449  CA  ALA B 183      67.688  48.936  66.416  1.00  0.00           C  
ATOM   4450  C   ALA B 183      67.069  50.349  66.439  1.00  0.00           C  
ATOM   4451  O   ALA B 183      66.629  50.818  65.391  1.00  0.00           O  
ATOM   4452  CB  ALA B 183      66.659  47.898  65.963  1.00  0.00           C  
ATOM   4453  H   ALA B 183      67.765  47.800  68.210  1.00  0.00           H  
ATOM   4454  HA  ALA B 183      68.484  48.950  65.670  1.00  0.00           H  
ATOM   4455  HB1 ALA B 183      66.340  48.096  64.939  1.00  0.00           H  
ATOM   4456  HB2 ALA B 183      67.086  46.896  65.990  1.00  0.00           H  
ATOM   4457  HB3 ALA B 183      65.773  47.910  66.593  1.00  0.00           H  
ATOM   4458  N   ASN B 184      67.027  51.007  67.605  1.00  0.00           N  
ATOM   4459  CA  ASN B 184      66.785  52.447  67.737  1.00  0.00           C  
ATOM   4460  C   ASN B 184      68.139  53.159  67.649  1.00  0.00           C  
ATOM   4461  O   ASN B 184      68.262  54.113  66.882  1.00  0.00           O  
ATOM   4462  CB  ASN B 184      66.080  52.799  69.073  1.00  0.00           C  
ATOM   4463  CG  ASN B 184      64.582  52.488  69.135  1.00  0.00           C  
ATOM   4464  ND2 ASN B 184      64.022  52.426  70.337  1.00  0.00           N  
ATOM   4465  OD1 ASN B 184      63.907  52.340  68.117  1.00  0.00           O  
ATOM   4466  H   ASN B 184      67.309  50.511  68.442  1.00  0.00           H  
ATOM   4467  HA  ASN B 184      66.150  52.767  66.909  1.00  0.00           H  
ATOM   4468  HB2 ASN B 184      66.592  52.341  69.918  1.00  0.00           H  
ATOM   4469  HB3 ASN B 184      66.152  53.877  69.230  1.00  0.00           H  
ATOM   4470 HD21 ASN B 184      64.566  52.566  71.175  1.00  0.00           H  
ATOM   4471 HD22 ASN B 184      63.034  52.247  70.436  1.00  0.00           H  
ATOM   4472  N   ILE B 185      69.138  52.661  68.395  1.00  0.00           N  
ATOM   4473  CA  ILE B 185      70.523  53.135  68.395  1.00  0.00           C  
ATOM   4474  C   ILE B 185      71.149  53.161  66.983  1.00  0.00           C  
ATOM   4475  O   ILE B 185      71.599  54.219  66.548  1.00  0.00           O  
ATOM   4476  CB  ILE B 185      71.410  52.320  69.395  1.00  0.00           C  
ATOM   4477  CG1 ILE B 185      71.074  52.698  70.857  1.00  0.00           C  
ATOM   4478  CG2 ILE B 185      72.936  52.387  69.165  1.00  0.00           C  
ATOM   4479  CD1 ILE B 185      71.620  51.712  71.904  1.00  0.00           C  
ATOM   4480  H   ILE B 185      68.947  51.876  69.011  1.00  0.00           H  
ATOM   4481  HA  ILE B 185      70.494  54.171  68.741  1.00  0.00           H  
ATOM   4482  HB  ILE B 185      71.142  51.274  69.276  1.00  0.00           H  
ATOM   4483 HG12 ILE B 185      71.459  53.696  71.069  1.00  0.00           H  
ATOM   4484 HG13 ILE B 185      69.993  52.768  70.987  1.00  0.00           H  
ATOM   4485 HG21 ILE B 185      73.470  51.800  69.912  1.00  0.00           H  
ATOM   4486 HG22 ILE B 185      73.236  51.973  68.202  1.00  0.00           H  
ATOM   4487 HG23 ILE B 185      73.302  53.413  69.219  1.00  0.00           H  
ATOM   4488 HD11 ILE B 185      71.033  51.756  72.822  1.00  0.00           H  
ATOM   4489 HD12 ILE B 185      71.591  50.682  71.549  1.00  0.00           H  
ATOM   4490 HD13 ILE B 185      72.653  51.945  72.165  1.00  0.00           H  
ATOM   4491  N   THR B 186      71.124  52.037  66.259  1.00  0.00           N  
ATOM   4492  CA  THR B 186      71.692  51.974  64.916  1.00  0.00           C  
ATOM   4493  C   THR B 186      70.832  52.722  63.872  1.00  0.00           C  
ATOM   4494  O   THR B 186      71.402  53.207  62.897  1.00  0.00           O  
ATOM   4495  CB  THR B 186      71.926  50.519  64.449  1.00  0.00           C  
ATOM   4496  CG2 THR B 186      72.949  49.763  65.307  1.00  0.00           C  
ATOM   4497  OG1 THR B 186      70.741  49.750  64.431  1.00  0.00           O  
ATOM   4498  H   THR B 186      70.749  51.165  66.637  1.00  0.00           H  
ATOM   4499  HA  THR B 186      72.667  52.467  64.939  1.00  0.00           H  
ATOM   4500  HB  THR B 186      72.304  50.552  63.427  1.00  0.00           H  
ATOM   4501  HG1 THR B 186      70.883  49.046  63.774  1.00  0.00           H  
ATOM   4502 HG21 THR B 186      73.139  48.765  64.911  1.00  0.00           H  
ATOM   4503 HG22 THR B 186      73.901  50.292  65.329  1.00  0.00           H  
ATOM   4504 HG23 THR B 186      72.613  49.652  66.338  1.00  0.00           H  
ATOM   4505  N   TYR B 187      69.516  52.894  64.099  1.00  0.00           N  
ATOM   4506  CA  TYR B 187      68.683  53.735  63.232  1.00  0.00           C  
ATOM   4507  C   TYR B 187      68.983  55.231  63.417  1.00  0.00           C  
ATOM   4508  O   TYR B 187      68.921  55.972  62.440  1.00  0.00           O  
ATOM   4509  CB  TYR B 187      67.175  53.444  63.379  1.00  0.00           C  
ATOM   4510  CG  TYR B 187      66.327  54.151  62.326  1.00  0.00           C  
ATOM   4511  CD1 TYR B 187      66.359  53.713  60.984  1.00  0.00           C  
ATOM   4512  CD2 TYR B 187      65.544  55.275  62.667  1.00  0.00           C  
ATOM   4513  CE1 TYR B 187      65.622  54.388  59.996  1.00  0.00           C  
ATOM   4514  CE2 TYR B 187      64.810  55.955  61.674  1.00  0.00           C  
ATOM   4515  CZ  TYR B 187      64.851  55.511  60.337  1.00  0.00           C  
ATOM   4516  OH  TYR B 187      64.156  56.162  59.362  1.00  0.00           O  
ATOM   4517  H   TYR B 187      69.097  52.509  64.934  1.00  0.00           H  
ATOM   4518  HA  TYR B 187      68.950  53.493  62.201  1.00  0.00           H  
ATOM   4519  HB2 TYR B 187      66.986  52.375  63.286  1.00  0.00           H  
ATOM   4520  HB3 TYR B 187      66.831  53.718  64.378  1.00  0.00           H  
ATOM   4521  HD1 TYR B 187      66.955  52.865  60.689  1.00  0.00           H  
ATOM   4522  HD2 TYR B 187      65.512  55.629  63.688  1.00  0.00           H  
ATOM   4523  HE1 TYR B 187      65.666  54.050  58.972  1.00  0.00           H  
ATOM   4524  HE2 TYR B 187      64.223  56.820  61.950  1.00  0.00           H  
ATOM   4525  HH  TYR B 187      63.744  56.978  59.669  1.00  0.00           H  
ATOM   4526  N   ALA B 188      69.346  55.665  64.631  1.00  0.00           N  
ATOM   4527  CA  ALA B 188      69.767  57.042  64.900  1.00  0.00           C  
ATOM   4528  C   ALA B 188      71.098  57.418  64.214  1.00  0.00           C  
ATOM   4529  O   ALA B 188      71.342  58.601  63.984  1.00  0.00           O  
ATOM   4530  CB  ALA B 188      69.842  57.262  66.419  1.00  0.00           C  
ATOM   4531  H   ALA B 188      69.328  55.026  65.420  1.00  0.00           H  
ATOM   4532  HA  ALA B 188      69.000  57.710  64.504  1.00  0.00           H  
ATOM   4533  HB1 ALA B 188      70.122  58.291  66.650  1.00  0.00           H  
ATOM   4534  HB2 ALA B 188      68.879  57.072  66.892  1.00  0.00           H  
ATOM   4535  HB3 ALA B 188      70.578  56.610  66.887  1.00  0.00           H  
ATOM   4536  N   TYR B 189      71.916  56.411  63.885  1.00  0.00           N  
ATOM   4537  CA  TYR B 189      73.239  56.542  63.277  1.00  0.00           C  
ATOM   4538  C   TYR B 189      73.292  55.868  61.885  1.00  0.00           C  
ATOM   4539  O   TYR B 189      74.383  55.519  61.431  1.00  0.00           O  
ATOM   4540  CB  TYR B 189      74.295  55.979  64.261  1.00  0.00           C  
ATOM   4541  CG  TYR B 189      74.623  56.872  65.451  1.00  0.00           C  
ATOM   4542  CD1 TYR B 189      75.754  57.715  65.414  1.00  0.00           C  
ATOM   4543  CD2 TYR B 189      73.813  56.863  66.605  1.00  0.00           C  
ATOM   4544  CE1 TYR B 189      76.065  58.541  66.511  1.00  0.00           C  
ATOM   4545  CE2 TYR B 189      74.119  57.690  67.704  1.00  0.00           C  
ATOM   4546  CZ  TYR B 189      75.247  58.532  67.657  1.00  0.00           C  
ATOM   4547  OH  TYR B 189      75.551  59.339  68.713  1.00  0.00           O  
ATOM   4548  H   TYR B 189      71.620  55.469  64.103  1.00  0.00           H  
ATOM   4549  HA  TYR B 189      73.472  57.594  63.108  1.00  0.00           H  
ATOM   4550  HB2 TYR B 189      73.993  54.992  64.615  1.00  0.00           H  
ATOM   4551  HB3 TYR B 189      75.236  55.816  63.738  1.00  0.00           H  
ATOM   4552  HD1 TYR B 189      76.393  57.736  64.545  1.00  0.00           H  
ATOM   4553  HD2 TYR B 189      72.946  56.225  66.653  1.00  0.00           H  
ATOM   4554  HE1 TYR B 189      76.933  59.183  66.466  1.00  0.00           H  
ATOM   4555  HE2 TYR B 189      73.481  57.665  68.576  1.00  0.00           H  
ATOM   4556  HH  TYR B 189      74.915  59.268  69.438  1.00  0.00           H  
ATOM   4557  N   ARG B 190      72.139  55.728  61.205  1.00  0.00           N  
ATOM   4558  CA  ARG B 190      71.952  54.947  59.965  1.00  0.00           C  
ATOM   4559  C   ARG B 190      72.861  55.339  58.781  1.00  0.00           C  
ATOM   4560  O   ARG B 190      73.032  54.553  57.849  1.00  0.00           O  
ATOM   4561  CB  ARG B 190      70.462  55.002  59.539  1.00  0.00           C  
ATOM   4562  CG  ARG B 190      70.025  56.277  58.773  1.00  0.00           C  
ATOM   4563  CD  ARG B 190      68.510  56.520  58.769  1.00  0.00           C  
ATOM   4564  NE  ARG B 190      68.062  57.035  60.066  1.00  0.00           N  
ATOM   4565  CZ  ARG B 190      67.891  58.316  60.402  1.00  0.00           C  
ATOM   4566  NH1 ARG B 190      67.565  58.647  61.642  1.00  0.00           N  
ATOM   4567  NH2 ARG B 190      68.045  59.310  59.536  1.00  0.00           N1+
ATOM   4568  H   ARG B 190      71.291  56.062  61.645  1.00  0.00           H  
ATOM   4569  HA  ARG B 190      72.190  53.914  60.212  1.00  0.00           H  
ATOM   4570  HB2 ARG B 190      70.255  54.149  58.894  1.00  0.00           H  
ATOM   4571  HB3 ARG B 190      69.838  54.843  60.414  1.00  0.00           H  
ATOM   4572  HG2 ARG B 190      70.460  57.117  59.316  1.00  0.00           H  
ATOM   4573  HG3 ARG B 190      70.438  56.336  57.765  1.00  0.00           H  
ATOM   4574  HD2 ARG B 190      68.147  57.077  57.905  1.00  0.00           H  
ATOM   4575  HD3 ARG B 190      68.030  55.543  58.711  1.00  0.00           H  
ATOM   4576  HE  ARG B 190      68.085  56.367  60.838  1.00  0.00           H  
ATOM   4577 HH11 ARG B 190      67.463  57.981  62.390  1.00  0.00           H  
ATOM   4578 HH12 ARG B 190      67.463  59.661  61.829  1.00  0.00           H  
ATOM   4579 HH21 ARG B 190      68.246  59.198  58.555  1.00  0.00           H  
ATOM   4580 HH22 ARG B 190      67.904  60.249  59.928  1.00  0.00           H  
ATOM   4581  N   ASN B 191      73.358  56.576  58.815  1.00  0.00           N  
ATOM   4582  CA  ASN B 191      74.108  57.263  57.766  1.00  0.00           C  
ATOM   4583  C   ASN B 191      75.352  57.971  58.341  1.00  0.00           C  
ATOM   4584  O   ASN B 191      75.955  58.789  57.646  1.00  0.00           O  
ATOM   4585  CB  ASN B 191      73.165  58.213  56.976  1.00  0.00           C  
ATOM   4586  CG  ASN B 191      72.385  59.247  57.805  1.00  0.00           C  
ATOM   4587  ND2 ASN B 191      71.491  59.989  57.163  1.00  0.00           N  
ATOM   4588  OD1 ASN B 191      72.552  59.367  59.017  1.00  0.00           O  
ATOM   4589  H   ASN B 191      73.109  57.159  59.604  1.00  0.00           H  
ATOM   4590  HA  ASN B 191      74.480  56.512  57.067  1.00  0.00           H  
ATOM   4591  HB2 ASN B 191      73.727  58.736  56.201  1.00  0.00           H  
ATOM   4592  HB3 ASN B 191      72.431  57.603  56.447  1.00  0.00           H  
ATOM   4593 HD21 ASN B 191      71.340  59.891  56.169  1.00  0.00           H  
ATOM   4594 HD22 ASN B 191      70.944  60.674  57.664  1.00  0.00           H  
ATOM   4595  N   HIS B 192      75.742  57.630  59.579  1.00  0.00           N  
ATOM   4596  CA  HIS B 192      76.929  58.174  60.257  1.00  0.00           C  
ATOM   4597  C   HIS B 192      78.227  57.406  59.930  1.00  0.00           C  
ATOM   4598  O   HIS B 192      79.294  57.803  60.399  1.00  0.00           O  
ATOM   4599  CB  HIS B 192      76.682  58.259  61.779  1.00  0.00           C  
ATOM   4600  CG  HIS B 192      75.980  59.521  62.228  1.00  0.00           C  
ATOM   4601  CD2 HIS B 192      74.683  59.962  62.070  1.00  0.00           C  
ATOM   4602  ND1 HIS B 192      76.616  60.511  62.961  1.00  0.00           N  
ATOM   4603  CE1 HIS B 192      75.724  61.472  63.207  1.00  0.00           C  
ATOM   4604  NE2 HIS B 192      74.530  61.207  62.689  1.00  0.00           N  
ATOM   4605  H   HIS B 192      75.229  56.910  60.076  1.00  0.00           H  
ATOM   4606  HA  HIS B 192      77.112  59.191  59.904  1.00  0.00           H  
ATOM   4607  HB2 HIS B 192      76.105  57.402  62.119  1.00  0.00           H  
ATOM   4608  HB3 HIS B 192      77.624  58.202  62.328  1.00  0.00           H  
ATOM   4609  HD1 HIS B 192      77.583  60.526  63.269  1.00  0.00           H  
ATOM   4610  HD2 HIS B 192      73.859  59.487  61.555  1.00  0.00           H  
ATOM   4611  HE1 HIS B 192      75.950  62.371  63.766  1.00  0.00           H  
ATOM   4612  N   GLY B 193      78.142  56.343  59.118  1.00  0.00           N  
ATOM   4613  CA  GLY B 193      79.307  55.584  58.656  1.00  0.00           C  
ATOM   4614  C   GLY B 193      79.647  54.418  59.598  1.00  0.00           C  
ATOM   4615  O   GLY B 193      80.763  53.900  59.533  1.00  0.00           O  
ATOM   4616  H   GLY B 193      77.239  56.083  58.750  1.00  0.00           H  
ATOM   4617  HA2 GLY B 193      79.088  55.175  57.669  1.00  0.00           H  
ATOM   4618  HA3 GLY B 193      80.181  56.227  58.537  1.00  0.00           H  
ATOM   4619  N   LEU B 194      78.706  53.999  60.457  1.00  0.00           N  
ATOM   4620  CA  LEU B 194      78.794  52.787  61.282  1.00  0.00           C  
ATOM   4621  C   LEU B 194      78.879  51.523  60.402  1.00  0.00           C  
ATOM   4622  O   LEU B 194      78.262  51.486  59.335  1.00  0.00           O  
ATOM   4623  CB  LEU B 194      77.558  52.705  62.216  1.00  0.00           C  
ATOM   4624  CG  LEU B 194      77.718  53.433  63.568  1.00  0.00           C  
ATOM   4625  CD1 LEU B 194      77.930  54.952  63.411  1.00  0.00           C  
ATOM   4626  CD2 LEU B 194      76.526  53.109  64.491  1.00  0.00           C  
ATOM   4627  H   LEU B 194      77.814  54.466  60.453  1.00  0.00           H  
ATOM   4628  HA  LEU B 194      79.702  52.851  61.884  1.00  0.00           H  
ATOM   4629  HB2 LEU B 194      76.659  53.038  61.694  1.00  0.00           H  
ATOM   4630  HB3 LEU B 194      77.373  51.655  62.455  1.00  0.00           H  
ATOM   4631  HG  LEU B 194      78.609  53.035  64.057  1.00  0.00           H  
ATOM   4632 HD11 LEU B 194      77.569  55.515  64.272  1.00  0.00           H  
ATOM   4633 HD12 LEU B 194      78.990  55.185  63.308  1.00  0.00           H  
ATOM   4634 HD13 LEU B 194      77.421  55.341  62.530  1.00  0.00           H  
ATOM   4635 HD21 LEU B 194      76.229  53.951  65.116  1.00  0.00           H  
ATOM   4636 HD22 LEU B 194      75.644  52.798  63.929  1.00  0.00           H  
ATOM   4637 HD23 LEU B 194      76.776  52.290  65.166  1.00  0.00           H  
ATOM   4638  N   SER B 195      79.627  50.523  60.869  1.00  0.00           N  
ATOM   4639  CA  SER B 195      79.806  49.238  60.208  1.00  0.00           C  
ATOM   4640  C   SER B 195      79.570  48.149  61.267  1.00  0.00           C  
ATOM   4641  O   SER B 195      80.480  47.853  62.040  1.00  0.00           O  
ATOM   4642  CB  SER B 195      81.221  49.227  59.576  1.00  0.00           C  
ATOM   4643  OG  SER B 195      81.508  48.050  58.837  1.00  0.00           O  
ATOM   4644  H   SER B 195      80.169  50.651  61.737  1.00  0.00           H  
ATOM   4645  HA  SER B 195      79.079  49.111  59.406  1.00  0.00           H  
ATOM   4646  HB2 SER B 195      81.331  50.080  58.904  1.00  0.00           H  
ATOM   4647  HB3 SER B 195      81.981  49.345  60.350  1.00  0.00           H  
ATOM   4648  HG  SER B 195      80.835  47.950  58.150  1.00  0.00           H  
ATOM   4649  N   MET B 196      78.356  47.591  61.327  1.00  0.00           N  
ATOM   4650  CA  MET B 196      77.990  46.583  62.322  1.00  0.00           C  
ATOM   4651  C   MET B 196      76.768  45.766  61.875  1.00  0.00           C  
ATOM   4652  O   MET B 196      75.689  46.319  61.663  1.00  0.00           O  
ATOM   4653  CB  MET B 196      77.808  47.198  63.734  1.00  0.00           C  
ATOM   4654  CG  MET B 196      76.826  48.374  63.852  1.00  0.00           C  
ATOM   4655  SD  MET B 196      76.683  49.070  65.520  1.00  0.00           S  
ATOM   4656  CE  MET B 196      75.928  47.674  66.401  1.00  0.00           C  
ATOM   4657  H   MET B 196      77.658  47.812  60.599  1.00  0.00           H  
ATOM   4658  HA  MET B 196      78.828  45.890  62.395  1.00  0.00           H  
ATOM   4659  HB2 MET B 196      77.491  46.401  64.407  1.00  0.00           H  
ATOM   4660  HB3 MET B 196      78.778  47.519  64.113  1.00  0.00           H  
ATOM   4661  HG2 MET B 196      77.148  49.183  63.197  1.00  0.00           H  
ATOM   4662  HG3 MET B 196      75.828  48.081  63.527  1.00  0.00           H  
ATOM   4663  HE1 MET B 196      75.616  47.975  67.400  1.00  0.00           H  
ATOM   4664  HE2 MET B 196      75.051  47.304  65.869  1.00  0.00           H  
ATOM   4665  HE3 MET B 196      76.638  46.853  66.507  1.00  0.00           H  
ATOM   4666  N   GLY B 197      76.947  44.447  61.788  1.00  0.00           N  
ATOM   4667  CA  GLY B 197      75.865  43.478  61.682  1.00  0.00           C  
ATOM   4668  C   GLY B 197      75.940  42.693  62.989  1.00  0.00           C  
ATOM   4669  O   GLY B 197      76.943  42.028  63.249  1.00  0.00           O  
ATOM   4670  H   GLY B 197      77.862  44.057  62.019  1.00  0.00           H  
ATOM   4671  HA2 GLY B 197      74.882  43.933  61.538  1.00  0.00           H  
ATOM   4672  HA3 GLY B 197      76.050  42.814  60.838  1.00  0.00           H  
ATOM   4673  N   THR B 198      74.888  42.758  63.801  1.00  0.00           N  
ATOM   4674  CA  THR B 198      74.815  42.140  65.117  1.00  0.00           C  
ATOM   4675  C   THR B 198      73.643  41.143  65.133  1.00  0.00           C  
ATOM   4676  O   THR B 198      72.681  41.313  64.384  1.00  0.00           O  
ATOM   4677  CB  THR B 198      74.580  43.231  66.208  1.00  0.00           C  
ATOM   4678  CG2 THR B 198      74.484  42.711  67.654  1.00  0.00           C  
ATOM   4679  OG1 THR B 198      75.616  44.204  66.145  1.00  0.00           O  
ATOM   4680  H   THR B 198      74.044  43.265  63.537  1.00  0.00           H  
ATOM   4681  HA  THR B 198      75.730  41.598  65.332  1.00  0.00           H  
ATOM   4682  HB  THR B 198      73.647  43.751  65.984  1.00  0.00           H  
ATOM   4683  HG1 THR B 198      75.960  44.404  67.051  1.00  0.00           H  
ATOM   4684 HG21 THR B 198      74.385  43.530  68.364  1.00  0.00           H  
ATOM   4685 HG22 THR B 198      73.616  42.076  67.803  1.00  0.00           H  
ATOM   4686 HG23 THR B 198      75.371  42.142  67.934  1.00  0.00           H  
ATOM   4687  N   MET B 199      73.707  40.118  65.986  1.00  0.00           N  
ATOM   4688  CA  MET B 199      72.538  39.330  66.359  1.00  0.00           C  
ATOM   4689  C   MET B 199      72.386  39.420  67.875  1.00  0.00           C  
ATOM   4690  O   MET B 199      73.393  39.453  68.585  1.00  0.00           O  
ATOM   4691  CB  MET B 199      72.673  37.862  65.920  1.00  0.00           C  
ATOM   4692  CG  MET B 199      72.808  37.676  64.404  1.00  0.00           C  
ATOM   4693  SD  MET B 199      73.169  35.978  63.886  1.00  0.00           S  
ATOM   4694  CE  MET B 199      74.732  35.725  64.751  1.00  0.00           C  
ATOM   4695  H   MET B 199      74.494  40.019  66.615  1.00  0.00           H  
ATOM   4696  HA  MET B 199      71.644  39.752  65.908  1.00  0.00           H  
ATOM   4697  HB2 MET B 199      73.511  37.404  66.443  1.00  0.00           H  
ATOM   4698  HB3 MET B 199      71.791  37.314  66.255  1.00  0.00           H  
ATOM   4699  HG2 MET B 199      71.889  37.994  63.911  1.00  0.00           H  
ATOM   4700  HG3 MET B 199      73.601  38.313  64.016  1.00  0.00           H  
ATOM   4701  HE1 MET B 199      75.369  35.036  64.206  1.00  0.00           H  
ATOM   4702  HE2 MET B 199      75.252  36.674  64.826  1.00  0.00           H  
ATOM   4703  HE3 MET B 199      74.570  35.341  65.758  1.00  0.00           H  
ATOM   4704  N   LEU B 200      71.132  39.443  68.325  1.00  0.00           N  
ATOM   4705  CA  LEU B 200      70.750  39.327  69.722  1.00  0.00           C  
ATOM   4706  C   LEU B 200      70.026  37.986  69.823  1.00  0.00           C  
ATOM   4707  O   LEU B 200      68.960  37.826  69.222  1.00  0.00           O  
ATOM   4708  CB  LEU B 200      69.832  40.496  70.160  1.00  0.00           C  
ATOM   4709  CG  LEU B 200      70.469  41.905  70.117  1.00  0.00           C  
ATOM   4710  CD1 LEU B 200      71.858  41.960  70.775  1.00  0.00           C  
ATOM   4711  CD2 LEU B 200      70.468  42.521  68.706  1.00  0.00           C  
ATOM   4712  H   LEU B 200      70.370  39.358  67.654  1.00  0.00           H  
ATOM   4713  HA  LEU B 200      71.628  39.305  70.369  1.00  0.00           H  
ATOM   4714  HB2 LEU B 200      68.903  40.489  69.589  1.00  0.00           H  
ATOM   4715  HB3 LEU B 200      69.531  40.301  71.191  1.00  0.00           H  
ATOM   4716  HG  LEU B 200      69.816  42.536  70.723  1.00  0.00           H  
ATOM   4717 HD11 LEU B 200      72.107  42.977  71.067  1.00  0.00           H  
ATOM   4718 HD12 LEU B 200      71.909  41.337  71.669  1.00  0.00           H  
ATOM   4719 HD13 LEU B 200      72.642  41.626  70.095  1.00  0.00           H  
ATOM   4720 HD21 LEU B 200      70.061  43.530  68.727  1.00  0.00           H  
ATOM   4721 HD22 LEU B 200      71.471  42.596  68.290  1.00  0.00           H  
ATOM   4722 HD23 LEU B 200      69.872  41.941  68.002  1.00  0.00           H  
ATOM   4723  N   ALA B 201      70.643  37.047  70.537  1.00  0.00           N  
ATOM   4724  CA  ALA B 201      70.121  35.717  70.803  1.00  0.00           C  
ATOM   4725  C   ALA B 201      69.870  35.604  72.307  1.00  0.00           C  
ATOM   4726  O   ALA B 201      70.696  36.077  73.095  1.00  0.00           O  
ATOM   4727  CB  ALA B 201      71.175  34.687  70.365  1.00  0.00           C  
ATOM   4728  H   ALA B 201      71.494  37.284  71.043  1.00  0.00           H  
ATOM   4729  HA  ALA B 201      69.188  35.532  70.268  1.00  0.00           H  
ATOM   4730  HB1 ALA B 201      70.902  33.685  70.691  1.00  0.00           H  
ATOM   4731  HB2 ALA B 201      71.288  34.665  69.282  1.00  0.00           H  
ATOM   4732  HB3 ALA B 201      72.152  34.907  70.797  1.00  0.00           H  
ATOM   4733  N   GLY B 202      68.772  34.956  72.696  1.00  0.00           N  
ATOM   4734  CA  GLY B 202      68.522  34.704  74.102  1.00  0.00           C  
ATOM   4735  C   GLY B 202      67.268  33.852  74.280  1.00  0.00           C  
ATOM   4736  O   GLY B 202      66.596  33.471  73.320  1.00  0.00           O  
ATOM   4737  H   GLY B 202      68.067  34.629  72.038  1.00  0.00           H  
ATOM   4738  HA2 GLY B 202      69.382  34.190  74.526  1.00  0.00           H  
ATOM   4739  HA3 GLY B 202      68.400  35.649  74.634  1.00  0.00           H  
ATOM   4740  N   TRP B 203      66.949  33.580  75.545  1.00  0.00           N  
ATOM   4741  CA  TRP B 203      65.688  33.002  75.989  1.00  0.00           C  
ATOM   4742  C   TRP B 203      65.068  34.043  76.930  1.00  0.00           C  
ATOM   4743  O   TRP B 203      65.790  34.605  77.756  1.00  0.00           O  
ATOM   4744  CB  TRP B 203      65.975  31.646  76.672  1.00  0.00           C  
ATOM   4745  CG  TRP B 203      64.799  30.776  77.013  1.00  0.00           C  
ATOM   4746  CD1 TRP B 203      63.823  31.067  77.904  1.00  0.00           C  
ATOM   4747  CD2 TRP B 203      64.479  29.445  76.498  1.00  0.00           C  
ATOM   4748  CE2 TRP B 203      63.271  28.997  77.115  1.00  0.00           C  
ATOM   4749  CE3 TRP B 203      65.092  28.560  75.580  1.00  0.00           C  
ATOM   4750  NE1 TRP B 203      62.918  30.027  77.959  1.00  0.00           N  
ATOM   4751  CZ2 TRP B 203      62.698  27.745  76.830  1.00  0.00           C  
ATOM   4752  CZ3 TRP B 203      64.545  27.288  75.309  1.00  0.00           C  
ATOM   4753  CH2 TRP B 203      63.348  26.881  75.929  1.00  0.00           C  
ATOM   4754  H   TRP B 203      67.513  33.978  76.287  1.00  0.00           H  
ATOM   4755  HA  TRP B 203      65.026  32.843  75.141  1.00  0.00           H  
ATOM   4756  HB2 TRP B 203      66.610  31.055  76.012  1.00  0.00           H  
ATOM   4757  HB3 TRP B 203      66.560  31.792  77.580  1.00  0.00           H  
ATOM   4758  HD1 TRP B 203      63.769  31.979  78.482  1.00  0.00           H  
ATOM   4759  HE1 TRP B 203      62.105  30.041  78.570  1.00  0.00           H  
ATOM   4760  HE3 TRP B 203      66.010  28.857  75.093  1.00  0.00           H  
ATOM   4761  HZ2 TRP B 203      61.783  27.435  77.313  1.00  0.00           H  
ATOM   4762  HZ3 TRP B 203      65.043  26.618  74.623  1.00  0.00           H  
ATOM   4763  HH2 TRP B 203      62.930  25.908  75.715  1.00  0.00           H  
ATOM   4764  N   ASP B 204      63.769  34.311  76.785  1.00  0.00           N  
ATOM   4765  CA  ASP B 204      63.056  35.327  77.559  1.00  0.00           C  
ATOM   4766  C   ASP B 204      61.666  34.798  77.956  1.00  0.00           C  
ATOM   4767  O   ASP B 204      61.403  33.595  77.872  1.00  0.00           O  
ATOM   4768  CB  ASP B 204      63.013  36.716  76.856  1.00  0.00           C  
ATOM   4769  CG  ASP B 204      62.249  36.835  75.532  1.00  0.00           C  
ATOM   4770  OD1 ASP B 204      62.570  37.777  74.779  1.00  0.00           O  
ATOM   4771  OD2 ASP B 204      61.258  36.109  75.329  1.00  0.00           O1-
ATOM   4772  H   ASP B 204      63.211  33.816  76.090  1.00  0.00           H  
ATOM   4773  HA  ASP B 204      63.569  35.471  78.511  1.00  0.00           H  
ATOM   4774  HB2 ASP B 204      62.618  37.458  77.544  1.00  0.00           H  
ATOM   4775  HB3 ASP B 204      64.046  37.008  76.665  1.00  0.00           H  
ATOM   4776  N   GLN B 205      60.792  35.712  78.394  1.00  0.00           N  
ATOM   4777  CA  GLN B 205      59.383  35.502  78.717  1.00  0.00           C  
ATOM   4778  C   GLN B 205      58.540  34.880  77.575  1.00  0.00           C  
ATOM   4779  O   GLN B 205      57.503  34.283  77.869  1.00  0.00           O  
ATOM   4780  CB  GLN B 205      58.764  36.841  79.195  1.00  0.00           C  
ATOM   4781  CG  GLN B 205      59.296  37.384  80.548  1.00  0.00           C  
ATOM   4782  CD  GLN B 205      60.536  38.285  80.459  1.00  0.00           C  
ATOM   4783  NE2 GLN B 205      60.793  39.083  81.486  1.00  0.00           N  
ATOM   4784  OE1 GLN B 205      61.277  38.258  79.483  1.00  0.00           O  
ATOM   4785  H   GLN B 205      61.103  36.676  78.478  1.00  0.00           H  
ATOM   4786  HA  GLN B 205      59.351  34.791  79.545  1.00  0.00           H  
ATOM   4787  HB2 GLN B 205      58.856  37.600  78.416  1.00  0.00           H  
ATOM   4788  HB3 GLN B 205      57.690  36.690  79.312  1.00  0.00           H  
ATOM   4789  HG2 GLN B 205      58.503  37.978  81.005  1.00  0.00           H  
ATOM   4790  HG3 GLN B 205      59.492  36.563  81.238  1.00  0.00           H  
ATOM   4791 HE21 GLN B 205      60.189  39.108  82.295  1.00  0.00           H  
ATOM   4792 HE22 GLN B 205      61.597  39.709  81.464  1.00  0.00           H  
ATOM   4793  N   PHE B 206      58.986  34.995  76.317  1.00  0.00           N  
ATOM   4794  CA  PHE B 206      58.359  34.404  75.134  1.00  0.00           C  
ATOM   4795  C   PHE B 206      59.136  33.162  74.640  1.00  0.00           C  
ATOM   4796  O   PHE B 206      58.894  32.695  73.524  1.00  0.00           O  
ATOM   4797  CB  PHE B 206      58.203  35.479  74.033  1.00  0.00           C  
ATOM   4798  CG  PHE B 206      57.291  36.638  74.408  1.00  0.00           C  
ATOM   4799  CD1 PHE B 206      55.891  36.508  74.287  1.00  0.00           C  
ATOM   4800  CD2 PHE B 206      57.820  37.783  75.043  1.00  0.00           C  
ATOM   4801  CE1 PHE B 206      55.057  37.527  74.730  1.00  0.00           C  
ATOM   4802  CE2 PHE B 206      56.969  38.790  75.480  1.00  0.00           C  
ATOM   4803  CZ  PHE B 206      55.595  38.665  75.319  1.00  0.00           C  
ATOM   4804  H   PHE B 206      59.874  35.478  76.109  1.00  0.00           H  
ATOM   4805  HA  PHE B 206      57.358  34.047  75.380  1.00  0.00           H  
ATOM   4806  HB2 PHE B 206      59.181  35.873  73.754  1.00  0.00           H  
ATOM   4807  HB3 PHE B 206      57.803  35.022  73.127  1.00  0.00           H  
ATOM   4808  HD1 PHE B 206      55.461  35.617  73.850  1.00  0.00           H  
ATOM   4809  HD2 PHE B 206      58.888  37.873  75.194  1.00  0.00           H  
ATOM   4810  HE1 PHE B 206      53.986  37.430  74.625  1.00  0.00           H  
ATOM   4811  HE2 PHE B 206      57.376  39.670  75.958  1.00  0.00           H  
ATOM   4812  HZ  PHE B 206      54.939  39.452  75.665  1.00  0.00           H  
ATOM   4813  N   GLY B 207      60.022  32.609  75.479  1.00  0.00           N  
ATOM   4814  CA  GLY B 207      60.818  31.417  75.185  1.00  0.00           C  
ATOM   4815  C   GLY B 207      62.080  31.807  74.392  1.00  0.00           C  
ATOM   4816  O   GLY B 207      62.566  32.930  74.553  1.00  0.00           O  
ATOM   4817  H   GLY B 207      60.252  33.103  76.337  1.00  0.00           H  
ATOM   4818  HA2 GLY B 207      61.120  30.956  76.123  1.00  0.00           H  
ATOM   4819  HA3 GLY B 207      60.198  30.693  74.659  1.00  0.00           H  
ATOM   4820  N   PRO B 208      62.654  30.899  73.570  1.00  0.00           N  
ATOM   4821  CA  PRO B 208      63.828  31.215  72.736  1.00  0.00           C  
ATOM   4822  C   PRO B 208      63.472  32.217  71.624  1.00  0.00           C  
ATOM   4823  O   PRO B 208      62.468  32.021  70.934  1.00  0.00           O  
ATOM   4824  CB  PRO B 208      64.262  29.844  72.189  1.00  0.00           C  
ATOM   4825  CG  PRO B 208      62.999  28.996  72.177  1.00  0.00           C  
ATOM   4826  CD  PRO B 208      62.192  29.525  73.358  1.00  0.00           C  
ATOM   4827  HA  PRO B 208      64.633  31.622  73.345  1.00  0.00           H  
ATOM   4828  HB2 PRO B 208      64.735  29.897  71.208  1.00  0.00           H  
ATOM   4829  HB3 PRO B 208      64.993  29.405  72.867  1.00  0.00           H  
ATOM   4830  HG2 PRO B 208      62.441  29.185  71.261  1.00  0.00           H  
ATOM   4831  HG3 PRO B 208      63.194  27.924  72.230  1.00  0.00           H  
ATOM   4832  HD2 PRO B 208      61.126  29.457  73.138  1.00  0.00           H  
ATOM   4833  HD3 PRO B 208      62.391  28.945  74.257  1.00  0.00           H  
ATOM   4834  N   SER B 209      64.278  33.267  71.454  1.00  0.00           N  
ATOM   4835  CA  SER B 209      64.098  34.265  70.407  1.00  0.00           C  
ATOM   4836  C   SER B 209      65.458  34.807  69.939  1.00  0.00           C  
ATOM   4837  O   SER B 209      66.405  34.881  70.724  1.00  0.00           O  
ATOM   4838  CB  SER B 209      63.126  35.367  70.887  1.00  0.00           C  
ATOM   4839  OG  SER B 209      61.784  35.018  70.562  1.00  0.00           O  
ATOM   4840  H   SER B 209      65.116  33.387  72.024  1.00  0.00           H  
ATOM   4841  HA  SER B 209      63.669  33.776  69.528  1.00  0.00           H  
ATOM   4842  HB2 SER B 209      63.227  35.556  71.958  1.00  0.00           H  
ATOM   4843  HB3 SER B 209      63.349  36.308  70.386  1.00  0.00           H  
ATOM   4844  HG  SER B 209      61.611  34.171  71.005  1.00  0.00           H  
ATOM   4845  N   LEU B 210      65.535  35.134  68.647  1.00  0.00           N  
ATOM   4846  CA  LEU B 210      66.761  35.479  67.944  1.00  0.00           C  
ATOM   4847  C   LEU B 210      66.414  36.531  66.884  1.00  0.00           C  
ATOM   4848  O   LEU B 210      65.485  36.311  66.105  1.00  0.00           O  
ATOM   4849  CB  LEU B 210      67.364  34.174  67.364  1.00  0.00           C  
ATOM   4850  CG  LEU B 210      68.445  34.326  66.273  1.00  0.00           C  
ATOM   4851  CD1 LEU B 210      69.636  35.204  66.710  1.00  0.00           C  
ATOM   4852  CD2 LEU B 210      68.880  32.946  65.750  1.00  0.00           C  
ATOM   4853  H   LEU B 210      64.721  35.093  68.048  1.00  0.00           H  
ATOM   4854  HA  LEU B 210      67.467  35.915  68.648  1.00  0.00           H  
ATOM   4855  HB2 LEU B 210      67.763  33.577  68.185  1.00  0.00           H  
ATOM   4856  HB3 LEU B 210      66.552  33.586  66.933  1.00  0.00           H  
ATOM   4857  HG  LEU B 210      67.966  34.822  65.430  1.00  0.00           H  
ATOM   4858 HD11 LEU B 210      69.667  36.124  66.126  1.00  0.00           H  
ATOM   4859 HD12 LEU B 210      69.578  35.490  67.758  1.00  0.00           H  
ATOM   4860 HD13 LEU B 210      70.597  34.712  66.571  1.00  0.00           H  
ATOM   4861 HD21 LEU B 210      68.938  32.939  64.661  1.00  0.00           H  
ATOM   4862 HD22 LEU B 210      69.854  32.650  66.134  1.00  0.00           H  
ATOM   4863 HD23 LEU B 210      68.180  32.160  66.037  1.00  0.00           H  
ATOM   4864  N   TYR B 211      67.152  37.644  66.880  1.00  0.00           N  
ATOM   4865  CA  TYR B 211      66.977  38.753  65.947  1.00  0.00           C  
ATOM   4866  C   TYR B 211      68.349  39.123  65.375  1.00  0.00           C  
ATOM   4867  O   TYR B 211      69.317  39.161  66.135  1.00  0.00           O  
ATOM   4868  CB  TYR B 211      66.389  39.989  66.673  1.00  0.00           C  
ATOM   4869  CG  TYR B 211      65.057  39.792  67.379  1.00  0.00           C  
ATOM   4870  CD1 TYR B 211      63.857  40.249  66.798  1.00  0.00           C  
ATOM   4871  CD2 TYR B 211      65.022  39.171  68.643  1.00  0.00           C  
ATOM   4872  CE1 TYR B 211      62.631  40.054  67.465  1.00  0.00           C  
ATOM   4873  CE2 TYR B 211      63.800  38.975  69.307  1.00  0.00           C  
ATOM   4874  CZ  TYR B 211      62.600  39.396  68.710  1.00  0.00           C  
ATOM   4875  OH  TYR B 211      61.412  39.151  69.339  1.00  0.00           O  
ATOM   4876  H   TYR B 211      67.913  37.749  67.547  1.00  0.00           H  
ATOM   4877  HA  TYR B 211      66.316  38.459  65.133  1.00  0.00           H  
ATOM   4878  HB2 TYR B 211      67.102  40.351  67.416  1.00  0.00           H  
ATOM   4879  HB3 TYR B 211      66.281  40.805  65.956  1.00  0.00           H  
ATOM   4880  HD1 TYR B 211      63.870  40.747  65.839  1.00  0.00           H  
ATOM   4881  HD2 TYR B 211      65.940  38.825  69.093  1.00  0.00           H  
ATOM   4882  HE1 TYR B 211      61.716  40.407  67.011  1.00  0.00           H  
ATOM   4883  HE2 TYR B 211      63.797  38.494  70.271  1.00  0.00           H  
ATOM   4884  HH  TYR B 211      61.525  39.116  70.298  1.00  0.00           H  
ATOM   4885  N   TYR B 212      68.397  39.457  64.083  1.00  0.00           N  
ATOM   4886  CA  TYR B 212      69.500  40.189  63.460  1.00  0.00           C  
ATOM   4887  C   TYR B 212      69.196  41.687  63.605  1.00  0.00           C  
ATOM   4888  O   TYR B 212      68.052  42.076  63.360  1.00  0.00           O  
ATOM   4889  CB  TYR B 212      69.640  39.765  61.978  1.00  0.00           C  
ATOM   4890  CG  TYR B 212      70.545  40.637  61.113  1.00  0.00           C  
ATOM   4891  CD1 TYR B 212      71.939  40.631  61.321  1.00  0.00           C  
ATOM   4892  CD2 TYR B 212      70.000  41.478  60.118  1.00  0.00           C  
ATOM   4893  CE1 TYR B 212      72.776  41.472  60.562  1.00  0.00           C  
ATOM   4894  CE2 TYR B 212      70.839  42.314  59.353  1.00  0.00           C  
ATOM   4895  CZ  TYR B 212      72.229  42.321  59.580  1.00  0.00           C  
ATOM   4896  OH  TYR B 212      73.054  43.131  58.851  1.00  0.00           O  
ATOM   4897  H   TYR B 212      67.521  39.481  63.567  1.00  0.00           H  
ATOM   4898  HA  TYR B 212      70.435  39.955  63.968  1.00  0.00           H  
ATOM   4899  HB2 TYR B 212      69.997  38.737  61.928  1.00  0.00           H  
ATOM   4900  HB3 TYR B 212      68.652  39.759  61.516  1.00  0.00           H  
ATOM   4901  HD1 TYR B 212      72.372  39.995  62.080  1.00  0.00           H  
ATOM   4902  HD2 TYR B 212      68.934  41.491  59.940  1.00  0.00           H  
ATOM   4903  HE1 TYR B 212      73.840  41.464  60.742  1.00  0.00           H  
ATOM   4904  HE2 TYR B 212      70.410  42.951  58.593  1.00  0.00           H  
ATOM   4905  HH  TYR B 212      72.671  44.014  58.608  1.00  0.00           H  
ATOM   4906  N   VAL B 213      70.196  42.488  63.985  1.00  0.00           N  
ATOM   4907  CA  VAL B 213      70.118  43.943  64.067  1.00  0.00           C  
ATOM   4908  C   VAL B 213      71.324  44.559  63.329  1.00  0.00           C  
ATOM   4909  O   VAL B 213      72.433  44.027  63.361  1.00  0.00           O  
ATOM   4910  CB  VAL B 213      70.018  44.452  65.534  1.00  0.00           C  
ATOM   4911  CG1 VAL B 213      70.178  45.977  65.704  1.00  0.00           C  
ATOM   4912  CG2 VAL B 213      68.673  44.028  66.154  1.00  0.00           C  
ATOM   4913  H   VAL B 213      71.138  42.104  64.089  1.00  0.00           H  
ATOM   4914  HA  VAL B 213      69.221  44.261  63.540  1.00  0.00           H  
ATOM   4915  HB  VAL B 213      70.814  43.981  66.113  1.00  0.00           H  
ATOM   4916 HG11 VAL B 213      69.969  46.279  66.728  1.00  0.00           H  
ATOM   4917 HG12 VAL B 213      71.190  46.313  65.478  1.00  0.00           H  
ATOM   4918 HG13 VAL B 213      69.490  46.524  65.058  1.00  0.00           H  
ATOM   4919 HG21 VAL B 213      68.572  44.403  67.171  1.00  0.00           H  
ATOM   4920 HG22 VAL B 213      67.836  44.418  65.577  1.00  0.00           H  
ATOM   4921 HG23 VAL B 213      68.570  42.943  66.195  1.00  0.00           H  
ATOM   4922  N   ASP B 214      71.056  45.652  62.621  1.00  0.00           N  
ATOM   4923  CA  ASP B 214      71.799  46.078  61.442  1.00  0.00           C  
ATOM   4924  C   ASP B 214      72.169  47.566  61.551  1.00  0.00           C  
ATOM   4925  O   ASP B 214      71.419  48.330  62.164  1.00  0.00           O  
ATOM   4926  CB  ASP B 214      70.842  45.863  60.269  1.00  0.00           C  
ATOM   4927  CG  ASP B 214      71.349  46.245  58.896  1.00  0.00           C  
ATOM   4928  OD1 ASP B 214      72.246  45.545  58.387  1.00  0.00           O  
ATOM   4929  OD2 ASP B 214      70.719  47.157  58.327  1.00  0.00           O1-
ATOM   4930  H   ASP B 214      70.130  46.061  62.706  1.00  0.00           H  
ATOM   4931  HA  ASP B 214      72.704  45.483  61.293  1.00  0.00           H  
ATOM   4932  HB2 ASP B 214      70.454  44.846  60.241  1.00  0.00           H  
ATOM   4933  HB3 ASP B 214      69.982  46.492  60.475  1.00  0.00           H  
ATOM   4934  N   ASP B 215      73.281  47.969  60.924  1.00  0.00           N  
ATOM   4935  CA  ASP B 215      73.800  49.343  60.932  1.00  0.00           C  
ATOM   4936  C   ASP B 215      72.914  50.368  60.204  1.00  0.00           C
[truncated: 366,290 more chars]
