# Supplementary material for: Scaffold-Hopping Strategy on a Series of Proteasome Inhibitors Led to a Preclinical Candidate for the Treatment of Visceral Leishmaniasis
Source: J Med Chem. 2021 Apr 27;64(9):5905–30. doi: 10.1021/acs.jmedchem.1c00047 (PMC8154566; doi:10.1021/acs.jmedchem.1c00047)
Supplement: Supplementary file 3 — jm1c00047_si_003.csv [file jm1c00047_si_003.csv]

Compound	Smiles	LdInMac pIC50	THP1 pIC50	Cli (mouse, ml/min/g)	Aqueous Solubility uM	FaSSIF Solubility uM
1	Fc1ccc(cc1-c1ccn2c(cnc2n1)N1CCOCC1)NC(=O)N1CCCC1	5.8	<4.3	0.8	420	440
2
3	O=C(Nc1cccc(c1)-c1nc2ncccc2o1)c1ccco1
4	Fc1ccc(cc1-c1cn2cc(cnc2n1)N1CCOCC1)NC(=O)N1CCCC1	6.2	<4.3	<0.5	150	15
5	Fc1ccc(cc1NC(=O)N1CCCC1)-c1cn2cc(cnc2n1)N1CCOCC1	4.8	<4.3	0.9	260	51
6	O=C(Nc1cccc(c1)-c1cn2cc(cnc2n1)N1CCOCC1)N1CCCC1	4.9	<4.3	0.8	ND	ND
7	COc1ccc(cc1-c1cn2cc(cnc2n1)N1CCOCC1)NC(=O)N1CCCC1	<4.3	<4.3	<0.5	?430	83
8	COc1ccc(cc1NC(=O)N1CCCC1)-c1cn2cc(cnc2n1)N1CCOCC1	4.7	<4.3	1.4	?380	270
9	O=C(Nc1cccc(n1)-c1cn2cc(cnc2n1)N1CCOCC1)N1CCCC1	<4.3	<4.3	<0.5	?480	81
10	O=C(Nc1cc(ncn1)-c1cn2cc(cnc2n1)N1CCOCC1)N1CCCC1	<4.3	<4.3	<0.5	?440	>1000
11	O=C(Nc1cncc(n1)-c1cn2cc(cnc2n1)N1CCOCC1)N1CCCC1	<4.3	<4.3	<0.5	?400	210
12	O=C(Nc1nccc(n1)-c1cn2cc(cnc2n1)N1CCOCC1)N1CCCC1	<4.3	<4.3	<0.5	?470	>1000
13	O=C(Nc1cnnc(c1)-c1cn2cc(cnc2n1)N1CCOCC1)N1CCCC1	<4.3	<4.3	<0.5	360	290
14	O=C(Nc1cccc(c1)-c1nc2ccccc2o1)c1ccco1	<4.3	<4.3	50
15	Fc1ccc(cc1-c1cn2ncc(cc2n1)N1CCOCC1)NC(=O)N1CCCC1	<4.3	<4.3	2	58	22
16	O=C(Nc1cccc(c1)-c1cc2ncc(cn2n1)-c1ccccc1)N1CCCC1	<4.3	<4.3	3.6	ND	ND
17	O=C(Nc1cccc(c1)-c1cc2cc(cnc2[nH]1)-c1ccccc1)N1CCCC1	<4.3	<4.3	1.7	ND	ND
18	Fc1ccc(cc1-c1cc2nc(cnc2[nH]1)N1CCOCC1)NC(=O)N1CCCC1	<4.3	<4.3	10	10	0
19	Cn1c(cc2cc(cnc12)N1CCOCC1)-c1cc(ccc1F)NC(=O)N1CCCC1	<4.3	<4.3	2.4	ND	ND
20	Fc1ccc(cc1-c1cc2cc(cnc2o1)N1CCOCC1)NC(=O)N1CCCC1	7.3	<4.3	4	25	7
21	Fc1ccc(cc1-c1cc2nc(cnc2o1)N1CCOCC1)NC(=O)N1CCCC1	6.8	<4.3	2.8	70	15
22	O=C(Nc1cccc(c1)-c1cc2cc(nnc2o1)N1CCOCC1)N1CCCC1	6.1	<4.3	1.5	37	2
23	Fc1ccc(cc1-c1cn2nc(cnc2n1)N1CCOCC1)NC(=O)N1CCCC1	6.4	<4.3	0.9	130	140
24	Fc1ccc(cc1-c1nc2cc(cnn2n1)N1CCOCC1)NC(=O)N1CCCC1	6.1	<4.3	0.7	420	180
25	Fc1ccc(cc1-c1nc2ncc(cn2n1)N1CCOCC1)NC(=O)N1CCCC1	6.2	<4.3	0.5	400	73
26	Fc1ccc(cc1-c1cc2cc(cnn2n1)N1CCOCC1)NC(=O)N1CCCC1	6.8	<4.3	1.7	51	12
27	O=C(Nc1cccc(c1)-c1cnn2c(cnc2n1)-c1ccccc1)N1CCCC1	5.9	<4.3	3.3	ND	<1
28	Fc1ccc(cc1-c1ccn2c(cnc2n1)-c1ccccc1)NC(=O)N1CCCC1	6.6	4.3	2.5	39	8
29	Fc1ccc(cc1-c1ccn2c(cnc2n1)-c1ccccn1)NC(=O)N1CCCC1	6.4	<4.3	1.8	74	270
30	CC(C)c1cnc2nc(ccn12)-c1cc(ccc1F)NC(=O)N1CCCC1	5.9	4.3	4.6	240	70
31	CC(C)Cc1cnc2nc(ccn12)-c1cc(ccc1F)NC(=O)N1CCCC1	6.3	4.2	15	180	180
32	Fc1ccc(cc1-c1ccn2c(cnc2n1)CN1CCOCC1)NC(=O)N1CCCC1	5	4.2	16	350	730
33	CN1CCOCC1c1cnc2nc(ccn12)-c1cc(ccc1F)NC(=O)N1CCCC1	5.3	4.3	3.8	ND	>1000
34	Fc1ccc(cc1-c1ccn2c(cnc2n1)N1CCCCC1)NC(=O)N1CCCC1	6.3	4.3	8.4	360	32
35	Fc1ccc(cc1-c1ccn2c(cnc2n1)N1CCNCC1)NC(=O)N1CCCC1	<4.3	<4.3	<0.5	330	5
36	CC(=O)N1CCN(CC1)c1cnc2nc(ccn12)-c1cc(ccc1F)NC(=O)N1CCCC1	<4.3	<4.3	1.5	380	>1000
37	Fc1ccc(cc1-c1ccn2c(cnc2n1)N1CCNC(=O)C1)NC(=O)N1CCCC1	<4.3	<4.3	1.1	ND	820
38	CC1CN(CCO1)c1cnc2nc(ccn12)-c1cc(ccc1F)NC(=O)N1CCCC1	6.1	4.3	1.7	250	250
39	C[C@@H]1COCCN1c1cnc2nc(ccn12)-c1cc(ccc1F)NC(=O)N1CCCC1	5.9	4.3	2.7	360	>1000
40	C[C@H]1COCCN1c1cnc2nc(ccn12)-c1cc(ccc1F)NC(=O)N1CCCC1	6	4.3	1.8	350	>1000
41	C[C@@H]1CN(C[C@H](C)O1)c1cnc2nc(ccn12)-c1cc(ccc1F)NC(=O)N1CCCC1	5.8	4.2	3.4	170	160
42	CC1(C)CN(CCO1)c1cnc2nc(ccn12)-c1cc(ccc1F)NC(=O)N1CCCC1	6	4.6	2.9	250	>1000
43	CC1(C)COCCN1c1cnc2nc(ccn12)-c1cc(ccc1F)NC(=O)N1CCCC1	6.1	4.3	6	210	630
44	Fc1ccc(cc1-c1ccn2c(cnc2n1)N1CCC2(CCOC2)C1)NC(=O)N1CCCC1	5.9	4.3	3.7	340	850
45	CC(C)Nc1cnc2nc(ccn12)-c1cc(ccc1F)NC(=O)N1CCCC1	5.6	4.3	5.2	120	13
46	COCC(C)Nc1cnc2nc(ccn12)-c1cc(ccc1F)NC(=O)N1CCCC1	5.5	4.3	6.7	390	150
